# Supplementary material for: Epigenetic activation of a RAS/MYC axis in H3.3K27M-driven cancer
Source: Nat Commun. 2020 Dec 4;11:6216. doi: 10.1038/s41467-020-19972-7 (PMC7718276; doi:10.1038/s41467-020-19972-7)
Supplement: Supplementary file 3 — Supplementary Data 1 [file 41467_2020_19972_MOESM3_ESM.xlsx]

## Sheet: E14.5
id	log_FC	edger.adj.p.value
ENSMUSG00000000001	0.028	1
ENSMUSG00000000028	0.731	0.63
ENSMUSG00000000031	2.851	0.00023
ENSMUSG00000000037	0.278	0.94
ENSMUSG00000000049	-0.162	1
ENSMUSG00000000056	-0.356	0.52
ENSMUSG00000000058	0.829	0.35
ENSMUSG00000000078	-0.046	1
ENSMUSG00000000085	-0.024	1
ENSMUSG00000000088	-0.209	0.89
ENSMUSG00000000093	1.819	0.013
ENSMUSG00000000094	0.853	0.69
ENSMUSG00000000120	1.491	5e-05
ENSMUSG00000000125	-0.619	0.44
ENSMUSG00000000126	0.576	0.7
ENSMUSG00000000127	-0.136	0.96
ENSMUSG00000000131	-0.024	1
ENSMUSG00000000134	-0.078	1
ENSMUSG00000000142	-0.34	0.58
ENSMUSG00000000148	-0.121	0.98
ENSMUSG00000000149	-0.131	0.95
ENSMUSG00000000154	1.713	0.076
ENSMUSG00000000159	-0.246	1
ENSMUSG00000000167	0.05	1
ENSMUSG00000000168	-0.046	1
ENSMUSG00000000171	0.111	0.98
ENSMUSG00000000183	5.696	0.0028
ENSMUSG00000000184	0.252	0.89
ENSMUSG00000000194	-0.107	0.98
ENSMUSG00000000197	-0.283	0.83
ENSMUSG00000000202	-0.622	0.51
ENSMUSG00000000204	2.067	0.59
ENSMUSG00000000214	-0.529	0.6
ENSMUSG00000000215	0.249	1
ENSMUSG00000000216	6.082	0.049
ENSMUSG00000000223	-0.272	0.83
ENSMUSG00000000244	1.743	0.23
ENSMUSG00000000247	-0.791	0.027
ENSMUSG00000000248	5.593	0.17
ENSMUSG00000000253	0.346	0.84
ENSMUSG00000000263	0.824	0.72
ENSMUSG00000000266	0.317	0.8
ENSMUSG00000000275	1.179	0.12
ENSMUSG00000000276	-0.218	0.89
ENSMUSG00000000278	0.632	0.46
ENSMUSG00000000282	-0.248	0.89
ENSMUSG00000000290	0.052	1
ENSMUSG00000000295	-0.056	1
ENSMUSG00000000296	0.269	0.94
ENSMUSG00000000301	-0.424	0.87
ENSMUSG00000000303	2.644	0.0014
ENSMUSG00000000305	-0.266	0.77
ENSMUSG00000000308	0.214	0.95
ENSMUSG00000000317	0.645	0.65
ENSMUSG00000000318	-0.011	1
ENSMUSG00000000320	0.746	0.8
ENSMUSG00000000325	-0.463	0.36
ENSMUSG00000000326	0.031	1
ENSMUSG00000000339	-0.32	0.69
ENSMUSG00000000340	0.06	1
ENSMUSG00000000346	-0.141	0.97
ENSMUSG00000000355	-0.126	0.99
ENSMUSG00000000359	1.715	0.19
ENSMUSG00000000365	0.625	0.78
ENSMUSG00000000374	-0.215	0.85
ENSMUSG00000000378	0.097	1
ENSMUSG00000000384	0.059	1
ENSMUSG00000000385	5.428	0.0019
ENSMUSG00000000386	1.45	0.57
ENSMUSG00000000392	4.016	0.00041
ENSMUSG00000000394	1.375	0.4
ENSMUSG00000000399	-0.087	1
ENSMUSG00000000402	3.53	0.00037
ENSMUSG00000000409	0.085	1
ENSMUSG00000000411	-0.62	0.96
ENSMUSG00000000416	-0.389	0.5
ENSMUSG00000000420	0.017	1
ENSMUSG00000000435	6.807	0.00061
ENSMUSG00000000439	-0.072	1
ENSMUSG00000000440	1.994	0.041
ENSMUSG00000000441	-0.181	0.88
ENSMUSG00000000486	0.255	0.96
ENSMUSG00000000489	0.297	0.92
ENSMUSG00000000530	0.491	0.74
ENSMUSG00000000531	1.207	0.22
ENSMUSG00000000532	-0.24	0.83
ENSMUSG00000000538	-0.103	0.99
ENSMUSG00000000552	0.096	1
ENSMUSG00000000555	1.666	0.02
ENSMUSG00000000560	-0.435	0.63
ENSMUSG00000000561	-0.168	0.94
ENSMUSG00000000562	0.956	0.93
ENSMUSG00000000563	-0.093	0.99
ENSMUSG00000000567	0.517	0.5
ENSMUSG00000000568	-0.052	1
ENSMUSG00000000579	-0.032	1
ENSMUSG00000000581	-0.175	0.94
ENSMUSG00000000594	0.051	1
ENSMUSG00000000600	-0.008	1
ENSMUSG00000000605	-0.275	0.8
ENSMUSG00000000627	-0.049	1
ENSMUSG00000000628	0.956	0.34
ENSMUSG00000000631	-0.281	0.73
ENSMUSG00000000632	-0.451	0.49
ENSMUSG00000000682	0.887	0.83
ENSMUSG00000000686	-0.034	1
ENSMUSG00000000690	8.97	0.00094
ENSMUSG00000000693	0.778	0.47
ENSMUSG00000000706	-0.473	0.98
ENSMUSG00000000708	-0.114	0.99
ENSMUSG00000000711	-0.028	1
ENSMUSG00000000724	8.571	0.0049
ENSMUSG00000000731	0.183	1
ENSMUSG00000000732	1.488	0.096
ENSMUSG00000000738	-0.267	0.76
ENSMUSG00000000739	3.312	0.014
ENSMUSG00000000740	0.273	0.77
ENSMUSG00000000743	-0.532	0.15
ENSMUSG00000000751	0.086	1
ENSMUSG00000000753	1.768	0.045
ENSMUSG00000000759	-0.177	0.92
ENSMUSG00000000766	0.375	0.93
ENSMUSG00000000776	0.006	1
ENSMUSG00000000782	0.617	0.74
ENSMUSG00000000787	-0.098	0.98
ENSMUSG00000000791	0.963	0.85
ENSMUSG00000000792	0.025	1
ENSMUSG00000000794	-0.013	1
ENSMUSG00000000804	-0.066	1
ENSMUSG00000000805	-0.171	1
ENSMUSG00000000811	-0.188	0.96
ENSMUSG00000000817	-1.43	0.22
ENSMUSG00000000823	-0.164	0.91
ENSMUSG00000000826	-0.203	0.89
ENSMUSG00000000827	0.008	1
ENSMUSG00000000838	0.129	0.96
ENSMUSG00000000861	-0.211	0.87
ENSMUSG00000000876	0.317	0.89
ENSMUSG00000000881	-0.398	0.48
ENSMUSG00000000884	-0.159	0.99
ENSMUSG00000000889	-0.09	1
ENSMUSG00000000901	0.643	0.53
ENSMUSG00000000902	-0.329	0.55
ENSMUSG00000000915	-0.263	0.8
ENSMUSG00000000916	-0.073	1
ENSMUSG00000000934	0.08	1
ENSMUSG00000000942	8.086	3.3e-07
ENSMUSG00000000948	-0.367	0.67
ENSMUSG00000000957	0.487	0.61
ENSMUSG00000000958	0.14	1
ENSMUSG00000000959	0.062	1
ENSMUSG00000000976	-0.216	0.85
ENSMUSG00000000982	-0.537	0.87
ENSMUSG00000000983	3.012	0.6
ENSMUSG00000001016	-0.282	0.68
ENSMUSG00000001017	-0.214	0.85
ENSMUSG00000001018	0.08	1
ENSMUSG00000001020	2.299	0.46
ENSMUSG00000001021	1.517	0.53
ENSMUSG00000001025	1.035	0.36
ENSMUSG00000001027	5.374	0.00023
ENSMUSG00000001029	0.633	0.7
ENSMUSG00000001034	-0.266	0.79
ENSMUSG00000001036	-0.19	0.89
ENSMUSG00000001039	-0.097	1
ENSMUSG00000001052	0.148	0.95
ENSMUSG00000001053	0.371	0.82
ENSMUSG00000001054	-0.26	0.83
ENSMUSG00000001056	0.175	0.96
ENSMUSG00000001062	-0.451	0.4
ENSMUSG00000001065	-0.21	0.88
ENSMUSG00000001076	-0.408	0.87
ENSMUSG00000001082	0.035	1
ENSMUSG00000001089	0.503	0.41
ENSMUSG00000001098	-0.126	0.97
ENSMUSG00000001100	-0.147	0.95
ENSMUSG00000001105	-0.061	1
ENSMUSG00000001119	2.602	0.0021
ENSMUSG00000001120	0.114	0.99
ENSMUSG00000001123	1.236	0.18
ENSMUSG00000001127	-0.127	0.97
ENSMUSG00000001128	-0.149	1
ENSMUSG00000001131	1.557	0.13
ENSMUSG00000001134	0.019	1
ENSMUSG00000001138	-0.133	0.98
ENSMUSG00000001143	-0.22	0.93
ENSMUSG00000001150	-0.15	0.94
ENSMUSG00000001151	0.065	1
ENSMUSG00000001156	-0.443	0.62
ENSMUSG00000001157	-0.041	1
ENSMUSG00000001158	0.005	1
ENSMUSG00000001166	-0.267	1
ENSMUSG00000001173	-0.071	1
ENSMUSG00000001175	-0.11	0.98
ENSMUSG00000001211	-0.1	0.99
ENSMUSG00000001227	-0.374	0.68
ENSMUSG00000001228	0.842	0.25
ENSMUSG00000001229	0.18	0.92
ENSMUSG00000001240	0.214	0.95
ENSMUSG00000001247	0.273	0.93
ENSMUSG00000001248	-0.427	0.45
ENSMUSG00000001249	3.562	0.0016
ENSMUSG00000001260	-0.213	0.98
ENSMUSG00000001270	-0.503	0.35
ENSMUSG00000001280	0.556	0.31
ENSMUSG00000001281	0.971	0.61
ENSMUSG00000001285	-0.158	0.97
ENSMUSG00000001288	2.583	0.0014
ENSMUSG00000001289	-0.088	0.99
ENSMUSG00000001300	0.435	0.56
ENSMUSG00000001305	0.193	0.96
ENSMUSG00000001313	-0.672	0.25
ENSMUSG00000001323	-0.218	0.89
ENSMUSG00000001333	1.812	0.012
ENSMUSG00000001334	1.467	0.0038
ENSMUSG00000001348	3.283	0.0084
ENSMUSG00000001349	2.556	0.095
ENSMUSG00000001366	-0.154	0.96
ENSMUSG00000001376	-0.165	0.93
ENSMUSG00000001380	-0.086	1
ENSMUSG00000001383	-0.337	0.63
ENSMUSG00000001403	0.632	0.64
ENSMUSG00000001415	-0.281	0.68
ENSMUSG00000001416	-0.066	1
ENSMUSG00000001418	0.09	1
ENSMUSG00000001419	0.132	0.98
ENSMUSG00000001420	0.927	0.65
ENSMUSG00000001424	0.168	0.92
ENSMUSG00000001435	0.831	0.22
ENSMUSG00000001436	-0.093	1
ENSMUSG00000001440	0.087	0.99
ENSMUSG00000001441	-0.1	0.98
ENSMUSG00000001444	-0.021	1
ENSMUSG00000001445	0.388	0.54
ENSMUSG00000001467	-0.292	0.74
ENSMUSG00000001472	-0.135	0.95
ENSMUSG00000001473	2.185	0.0016
ENSMUSG00000001482	-0.146	0.95
ENSMUSG00000001493	2.859	0.0078
ENSMUSG00000001494	0.097	1
ENSMUSG00000001496	-2.438	0.098
ENSMUSG00000001497	10.141	1.2e-05
ENSMUSG00000001504	-0.275	0.74
ENSMUSG00000001506	3.27	0.0016
ENSMUSG00000001507	0.105	0.99
ENSMUSG00000001508	4.676	0.0015
ENSMUSG00000001510	5.126	0.0012
ENSMUSG00000001517	0.756	0.49
ENSMUSG00000001518	-0.23	0.9
ENSMUSG00000001520	-0.333	0.94
ENSMUSG00000001521	0.213	0.96
ENSMUSG00000001524	0.029	1
ENSMUSG00000001525	-0.226	0.83
ENSMUSG00000001542	1.26	0.17
ENSMUSG00000001552	0.051	1
ENSMUSG00000001555	1.471	0.033
ENSMUSG00000001558	-0.093	1
ENSMUSG00000001569	0.022	1
ENSMUSG00000001576	-0.028	1
ENSMUSG00000001583	3.466	0.0098
ENSMUSG00000001588	0.154	1
ENSMUSG00000001604	2.091	0.033
ENSMUSG00000001627	-0.197	0.9
ENSMUSG00000001630	-0.026	1
ENSMUSG00000001632	-0.118	0.97
ENSMUSG00000001642	0.295	0.79
ENSMUSG00000001655	4.846	0.35
ENSMUSG00000001657	2.087	0.82
ENSMUSG00000001661	5.38	0.082
ENSMUSG00000001663	0.134	1
ENSMUSG00000001665	2.835	0.011
ENSMUSG00000001666	-0.451	0.77
ENSMUSG00000001672	0.768	0.72
ENSMUSG00000001674	0.042	1
ENSMUSG00000001687	-0.05	1
ENSMUSG00000001700	0.805	0.41
ENSMUSG00000001707	-0.195	0.94
ENSMUSG00000001729	-0.164	0.9
ENSMUSG00000001739	-0.008	1
ENSMUSG00000001741	1.436	0.21
ENSMUSG00000001750	0.89	0.27
ENSMUSG00000001751	-0.175	0.98
ENSMUSG00000001755	-0.254	0.85
ENSMUSG00000001761	0.548	0.49
ENSMUSG00000001763	0.279	0.94
ENSMUSG00000001767	-0.218	0.86
ENSMUSG00000001768	0.495	0.54
ENSMUSG00000001773	0.321	0.99
ENSMUSG00000001774	0.047	1
ENSMUSG00000001783	-0.072	1
ENSMUSG00000001785	-0.145	0.95
ENSMUSG00000001786	0.183	0.97
ENSMUSG00000001794	0.119	0.97
ENSMUSG00000001802	-0.289	0.81
ENSMUSG00000001815	-0.233	0.97
ENSMUSG00000001819	0.084	1
ENSMUSG00000001827	0.613	0.75
ENSMUSG00000001829	-0.014	1
ENSMUSG00000001833	0.043	1
ENSMUSG00000001844	-0.309	0.82
ENSMUSG00000001847	-0.06	1
ENSMUSG00000001855	0.065	1
ENSMUSG00000001864	-0.056	1
ENSMUSG00000001865	5.826	0.0067
ENSMUSG00000001870	2.228	0.0085
ENSMUSG00000001891	0.387	0.57
ENSMUSG00000001901	0.796	0.43
ENSMUSG00000001909	-0.089	1
ENSMUSG00000001910	-0.045	1
ENSMUSG00000001911	0.383	0.67
ENSMUSG00000001918	0.647	0.41
ENSMUSG00000001924	-0.28	0.72
ENSMUSG00000001930	-0.173	0.98
ENSMUSG00000001942	0.055	1
ENSMUSG00000001943	0.771	0.69
ENSMUSG00000001946	0.003	1
ENSMUSG00000001948	-0.434	0.88
ENSMUSG00000001962	-0.14	1
ENSMUSG00000001964	-0.023	1
ENSMUSG00000001983	-0.148	1
ENSMUSG00000001985	-1.097	0.0012
ENSMUSG00000001986	0.074	1
ENSMUSG00000001988	-0.261	0.97
ENSMUSG00000001995	-0.278	0.73
ENSMUSG00000001998	-0.079	1
ENSMUSG00000001999	0.377	0.85
ENSMUSG00000002006	-0.462	0.43
ENSMUSG00000002007	4.844	5.6e-05
ENSMUSG00000002010	-0.088	0.99
ENSMUSG00000002012	-0.45	0.6
ENSMUSG00000002014	-0.005	1
ENSMUSG00000002015	0.292	0.77
ENSMUSG00000002017	0.203	0.95
ENSMUSG00000002020	4.421	0.00018
ENSMUSG00000002028	0.071	1
ENSMUSG00000002031	-0.194	0.88
ENSMUSG00000002032	-0.27	0.95
ENSMUSG00000002043	0.011	1
ENSMUSG00000002052	-0.044	1
ENSMUSG00000002055	0.522	0.72
ENSMUSG00000002057	3.661	0.37
ENSMUSG00000002058	-0.146	0.96
ENSMUSG00000002059	0.248	0.9
ENSMUSG00000002064	-0.166	0.96
ENSMUSG00000002068	1.335	0.069
ENSMUSG00000002076	0.33	0.99
ENSMUSG00000002083	-0.251	0.95
ENSMUSG00000002100	1.786	0.39
ENSMUSG00000002102	0.153	0.93
ENSMUSG00000002103	-0.184	0.89
ENSMUSG00000002104	4.724	9.3e-05
ENSMUSG00000002105	0.174	0.97
ENSMUSG00000002107	-0.121	0.97
ENSMUSG00000002108	-0.484	0.87
ENSMUSG00000002109	0.055	1
ENSMUSG00000002111	0.427	0.88
ENSMUSG00000002129	-0.179	0.88
ENSMUSG00000002147	1.08	0.25
ENSMUSG00000002190	0.06	1
ENSMUSG00000002204	-0.458	1
ENSMUSG00000002205	0.066	1
ENSMUSG00000002210	-0.177	0.95
ENSMUSG00000002221	-0.067	1
ENSMUSG00000002222	0.198	0.87
ENSMUSG00000002227	1.475	0.041
ENSMUSG00000002228	1.897	0.076
ENSMUSG00000002233	0.879	0.2
ENSMUSG00000002249	1.104	0.3
ENSMUSG00000002250	0.463	0.83
ENSMUSG00000002257	0.359	0.9
ENSMUSG00000002265	0.715	0.09
ENSMUSG00000002266	1.706	0.00024
ENSMUSG00000002274	0.083	1
ENSMUSG00000002279	0.064	1
ENSMUSG00000002280	-0.129	0.99
ENSMUSG00000002289	1.109	0.12
ENSMUSG00000002297	0.195	0.96
ENSMUSG00000002307	-0.261	0.8
ENSMUSG00000002308	-0.12	1
ENSMUSG00000002319	0.073	1
ENSMUSG00000002320	0.112	1
ENSMUSG00000002324	1.626	0.45
ENSMUSG00000002325	-0.213	0.95
ENSMUSG00000002326	0.087	1
ENSMUSG00000002329	-0.175	0.95
ENSMUSG00000002332	0.002	1
ENSMUSG00000002341	-0.472	0.51
ENSMUSG00000002342	-0.023	1
ENSMUSG00000002343	-0.306	0.74
ENSMUSG00000002345	-0.109	1
ENSMUSG00000002346	0.014	1
ENSMUSG00000002365	1.017	0.2
ENSMUSG00000002372	-0.174	0.9
ENSMUSG00000002379	0.089	1
ENSMUSG00000002384	0.727	0.87
ENSMUSG00000002393	0.229	0.89
ENSMUSG00000002395	-0.212	0.88
ENSMUSG00000002396	0.127	1
ENSMUSG00000002409	-0.174	0.95
ENSMUSG00000002413	0.093	0.99
ENSMUSG00000002416	-0.104	1
ENSMUSG00000002428	-0.068	1
ENSMUSG00000002455	-0.105	0.98
ENSMUSG00000002458	0.015	1
ENSMUSG00000002459	-0.157	1
ENSMUSG00000002475	0.15	1
ENSMUSG00000002477	-0.143	0.96
ENSMUSG00000002486	-0.241	0.92
ENSMUSG00000002489	0.007	1
ENSMUSG00000002496	-0.159	0.92
ENSMUSG00000002500	0.297	1
ENSMUSG00000002504	0.211	0.93
ENSMUSG00000002524	-0.212	0.83
ENSMUSG00000002546	-0.06	1
ENSMUSG00000002550	-0.192	0.91
ENSMUSG00000002565	4.288	0.004
ENSMUSG00000002578	-0.16	0.98
ENSMUSG00000002580	-0.414	0.72
ENSMUSG00000002588	2.21	0.33
ENSMUSG00000002602	1.066	0.092
ENSMUSG00000002603	1.084	0.3
ENSMUSG00000002608	-0.157	0.97
ENSMUSG00000002617	0.174	0.95
ENSMUSG00000002625	-0.36	0.52
ENSMUSG00000002633	-0.424	0.87
ENSMUSG00000002635	-0.137	0.99
ENSMUSG00000002658	-0.061	1
ENSMUSG00000002660	-0.359	0.78
ENSMUSG00000002661	-0.218	0.96
ENSMUSG00000002668	-1.098	0.78
ENSMUSG00000002679	0.05	1
ENSMUSG00000002688	0.667	0.52
ENSMUSG00000002699	0.469	0.85
ENSMUSG00000002718	0.05	1
ENSMUSG00000002728	0.076	1
ENSMUSG00000002731	-0.079	1
ENSMUSG00000002732	1.397	0.14
ENSMUSG00000002733	0.117	1
ENSMUSG00000002741	-0.158	0.93
ENSMUSG00000002748	-0.028	1
ENSMUSG00000002763	-0.198	0.89
ENSMUSG00000002767	-0.103	1
ENSMUSG00000002768	-0.242	0.83
ENSMUSG00000002769	-0.381	0.97
ENSMUSG00000002771	0.061	1
ENSMUSG00000002778	0.356	0.56
ENSMUSG00000002781	-0.084	1
ENSMUSG00000002791	0.316	0.99
ENSMUSG00000002797	-0.131	1
ENSMUSG00000002799	-0.267	0.76
ENSMUSG00000002803	-0.414	0.61
ENSMUSG00000002804	-0.004	1
ENSMUSG00000002808	0.077	1
ENSMUSG00000002812	0.005	1
ENSMUSG00000002814	0.138	0.99
ENSMUSG00000002820	-0.294	0.86
ENSMUSG00000002825	-0.134	0.99
ENSMUSG00000002831	0.306	1
ENSMUSG00000002833	-0.378	0.48
ENSMUSG00000002835	0.632	0.64
ENSMUSG00000002844	-0.226	0.85
ENSMUSG00000002845	0.469	0.65
ENSMUSG00000002846	-0.233	0.91
ENSMUSG00000002847	0.305	0.99
ENSMUSG00000002870	0.554	0.57
ENSMUSG00000002871	-0.017	1
ENSMUSG00000002881	0.509	0.42
ENSMUSG00000002885	1.071	0.13
ENSMUSG00000002897	0.045	1
ENSMUSG00000002900	1.357	0.014
ENSMUSG00000002908	-0.381	0.69
ENSMUSG00000002910	-0.138	1
ENSMUSG00000002930	-0.813	0.47
ENSMUSG00000002944	0.953	0.34
ENSMUSG00000002948	-0.256	0.8
ENSMUSG00000002949	-0.078	1
ENSMUSG00000002957	-0.146	0.94
ENSMUSG00000002963	-0.31	0.81
ENSMUSG00000002968	-0.224	0.83
ENSMUSG00000002980	2.372	0.00039
ENSMUSG00000002981	-0.155	0.94
ENSMUSG00000002983	0.592	0.72
ENSMUSG00000002984	-0.162	0.94
ENSMUSG00000002985	0.305	0.79
ENSMUSG00000002996	0.349	0.67
ENSMUSG00000002997	-0.308	0.77
ENSMUSG00000003031	-0.434	0.39
ENSMUSG00000003032	2.049	0.017
ENSMUSG00000003033	-0.263	0.81
ENSMUSG00000003037	-0.011	1
ENSMUSG00000003038	-0.038	1
ENSMUSG00000003039	-0.282	0.71
ENSMUSG00000003051	3.535	0.023
ENSMUSG00000003062	-0.446	0.37
ENSMUSG00000003068	-0.204	0.88
ENSMUSG00000003070	-0.408	0.53
ENSMUSG00000003072	-0.078	1
ENSMUSG00000003099	-0.207	0.88
ENSMUSG00000003119	0.063	1
ENSMUSG00000003123	-0.141	1
ENSMUSG00000003131	-0.194	0.88
ENSMUSG00000003134	0.161	0.96
ENSMUSG00000003135	0.156	0.97
ENSMUSG00000003153	0.151	0.95
ENSMUSG00000003154	0.039	1
ENSMUSG00000003161	0.223	0.89
ENSMUSG00000003166	-0.024	1
ENSMUSG00000003184	0.05	1
ENSMUSG00000003190	0.431	0.87
ENSMUSG00000003198	-0.156	0.99
ENSMUSG00000003199	-0.418	0.36
ENSMUSG00000003200	0.142	0.96
ENSMUSG00000003206	-0.25	0.99
ENSMUSG00000003208	-0.369	0.84
ENSMUSG00000003226	0.072	1
ENSMUSG00000003227	0.564	0.92
ENSMUSG00000003228	0.129	1
ENSMUSG00000003233	0.006	1
ENSMUSG00000003234	-0.214	0.86
ENSMUSG00000003235	-0.127	0.96
ENSMUSG00000003269	-0.388	0.47
ENSMUSG00000003271	1.289	0.81
ENSMUSG00000003273	-0.493	0.52
ENSMUSG00000003279	-0.037	1
ENSMUSG00000003282	0.907	0.2
ENSMUSG00000003283	0.678	0.69
ENSMUSG00000003299	0.011	1
ENSMUSG00000003308	-0.212	0.87
ENSMUSG00000003309	2.439	0.014
ENSMUSG00000003316	0.144	0.94
ENSMUSG00000003341	-0.259	0.97
ENSMUSG00000003344	-0.144	0.95
ENSMUSG00000003345	-0.035	1
ENSMUSG00000003346	-0.128	0.97
ENSMUSG00000003348	-0.161	0.94
ENSMUSG00000003352	-0.404	0.47
ENSMUSG00000003354	-0.044	1
ENSMUSG00000003355	2.189	0.021
ENSMUSG00000003360	-0.147	0.94
ENSMUSG00000003363	-0.061	1
ENSMUSG00000003378	-0.205	0.87
ENSMUSG00000003379	1.169	0.85
ENSMUSG00000003380	-0.109	0.99
ENSMUSG00000003382	0.165	0.97
ENSMUSG00000003402	-0.102	0.99
ENSMUSG00000003410	-0.369	0.7
ENSMUSG00000003411	-0.486	0.71
ENSMUSG00000003418	0.796	0.57
ENSMUSG00000003420	0.726	0.49
ENSMUSG00000003421	-0.121	0.99
ENSMUSG00000003423	-0.256	0.84
ENSMUSG00000003429	0.25	0.82
ENSMUSG00000003435	-0.208	0.84
ENSMUSG00000003436	-0.52	0.63
ENSMUSG00000003437	-0.274	0.78
ENSMUSG00000003438	-0.266	0.83
ENSMUSG00000003444	-0.137	1
ENSMUSG00000003452	-0.07	1
ENSMUSG00000003458	-0.067	1
ENSMUSG00000003464	0.018	1
ENSMUSG00000003469	-0.028	1
ENSMUSG00000003476	0.527	0.89
ENSMUSG00000003477	4.249	0.25
ENSMUSG00000003500	-0.051	1
ENSMUSG00000003518	0.49	0.49
ENSMUSG00000003526	0.24	0.97
ENSMUSG00000003527	-0.254	0.82
ENSMUSG00000003528	-0.172	0.94
ENSMUSG00000003531	-0.376	0.73
ENSMUSG00000003534	-0.404	0.41
ENSMUSG00000003541	0.259	0.97
ENSMUSG00000003545	-1.903	0.16
ENSMUSG00000003546	-0.326	0.69
ENSMUSG00000003549	0.297	0.85
ENSMUSG00000003559	-0.17	0.97
ENSMUSG00000003573	-0.161	0.95
ENSMUSG00000003575	-0.154	0.95
ENSMUSG00000003581	-0.265	0.8
ENSMUSG00000003585	0.005	1
ENSMUSG00000003604	0.443	0.78
ENSMUSG00000003617	-0.05	1
ENSMUSG00000003623	0.27	0.89
ENSMUSG00000003644	0.33	0.79
ENSMUSG00000003657	-0.427	0.73
ENSMUSG00000003660	-0.143	0.94
ENSMUSG00000003662	-0.196	0.91
ENSMUSG00000003665	0.591	0.98
ENSMUSG00000003680	-0.034	1
ENSMUSG00000003721	0.138	0.99
ENSMUSG00000003731	-0.043	1
ENSMUSG00000003746	0.463	0.56
ENSMUSG00000003752	-0.136	0.98
ENSMUSG00000003762	-0.239	0.88
ENSMUSG00000003778	-0.217	0.81
ENSMUSG00000003779	0.822	0.41
ENSMUSG00000003808	-0.22	0.84
ENSMUSG00000003809	-0.036	1
ENSMUSG00000003810	-0.213	0.86
ENSMUSG00000003812	0.475	0.85
ENSMUSG00000003813	-0.108	0.99
ENSMUSG00000003814	0.232	0.79
ENSMUSG00000003824	0.473	0.86
ENSMUSG00000003847	0.633	0.12
ENSMUSG00000003848	-0.341	0.87
ENSMUSG00000003849	0.995	0.35
ENSMUSG00000003863	-0.38	0.7
ENSMUSG00000003865	0.37	0.71
ENSMUSG00000003868	-0.161	0.94
ENSMUSG00000003872	-0.015	1
ENSMUSG00000003873	-0.38	0.6
ENSMUSG00000003882	2.069	0.56
ENSMUSG00000003923	-0.144	0.96
ENSMUSG00000003929	0.33	0.69
ENSMUSG00000003934	-0.603	0.21
ENSMUSG00000003948	-0.228	0.88
ENSMUSG00000003949	0.54	0.68
ENSMUSG00000003955	0.458	0.74
ENSMUSG00000003970	0.157	0.94
ENSMUSG00000003974	-0.087	1
ENSMUSG00000003992	-0.117	0.97
ENSMUSG00000004018	0.129	1
ENSMUSG00000004031	-0.43	0.59
ENSMUSG00000004032	-0.03	1
ENSMUSG00000004035	-0.58	0.39
ENSMUSG00000004040	0.32	0.65
ENSMUSG00000004043	0.537	0.84
ENSMUSG00000004044	1.545	0.0093
ENSMUSG00000004054	0.191	0.96
ENSMUSG00000004056	0.154	0.95
ENSMUSG00000004069	-0.082	1
ENSMUSG00000004070	-0.005	1
ENSMUSG00000004071	0.003	1
ENSMUSG00000004085	0.975	0.12
ENSMUSG00000004096	-0.085	1
ENSMUSG00000004098	1.437	0.1
ENSMUSG00000004099	-0.068	1
ENSMUSG00000004100	-0.054	1
ENSMUSG00000004105	0.978	0.15
ENSMUSG00000004110	-0.33	0.74
ENSMUSG00000004113	-0.337	0.85
ENSMUSG00000004127	0.223	0.96
ENSMUSG00000004151	0.299	0.86
ENSMUSG00000004187	-0.312	0.83
ENSMUSG00000004207	-0.1	0.98
ENSMUSG00000004221	-0.191	0.91
ENSMUSG00000004231	1.746	0.067
ENSMUSG00000004233	0.417	0.79
ENSMUSG00000004263	0.173	0.99
ENSMUSG00000004264	0.033	1
ENSMUSG00000004266	0.625	0.76
ENSMUSG00000004267	-0.078	1
ENSMUSG00000004268	0.124	0.98
ENSMUSG00000004270	0.125	1
ENSMUSG00000004285	-0.134	0.97
ENSMUSG00000004317	0.801	0.055
ENSMUSG00000004319	-0.22	0.87
ENSMUSG00000004328	2.145	0.00013
ENSMUSG00000004347	0.107	1
ENSMUSG00000004356	0.319	0.77
ENSMUSG00000004359	1.222	0.93
ENSMUSG00000004360	-0.267	0.85
ENSMUSG00000004364	0.016	1
ENSMUSG00000004366	-0.343	0.85
ENSMUSG00000004371	0.31	0.99
ENSMUSG00000004383	-0.002	1
ENSMUSG00000004393	-0.03	1
ENSMUSG00000004394	-0.291	0.71
ENSMUSG00000004415	1.564	0.0023
ENSMUSG00000004446	-0.667	0.34
ENSMUSG00000004451	0.379	0.66
ENSMUSG00000004455	-0.139	0.95
ENSMUSG00000004460	0.027	1
ENSMUSG00000004462	0.161	0.98
ENSMUSG00000004473	0.753	0.6
ENSMUSG00000004500	0.073	1
ENSMUSG00000004508	-0.198	0.92
ENSMUSG00000004530	-0.312	0.65
ENSMUSG00000004535	-0.064	1
ENSMUSG00000004552	0.243	1
ENSMUSG00000004558	0.018	1
ENSMUSG00000004561	-0.367	0.58
ENSMUSG00000004562	0.045	1
ENSMUSG00000004565	-0.276	0.79
ENSMUSG00000004567	-0.375	0.65
ENSMUSG00000004568	-0.252	0.78
ENSMUSG00000004591	0.269	0.78
ENSMUSG00000004609	-0.01	1
ENSMUSG00000004610	0.159	1
ENSMUSG00000004626	0.113	1
ENSMUSG00000004630	1.742	0.2
ENSMUSG00000004631	0.065	1
ENSMUSG00000004633	-0.349	0.68
ENSMUSG00000004637	-0.031	1
ENSMUSG00000004642	0.181	0.94
ENSMUSG00000004651	5.925	0.014
ENSMUSG00000004655	2.224	0.058
ENSMUSG00000004661	-0.181	0.98
ENSMUSG00000004665	1.901	0.0048
ENSMUSG00000004667	-0.167	0.97
ENSMUSG00000004668	2.01	0.09
ENSMUSG00000004677	-0.002	1
ENSMUSG00000004698	-0.06	1
ENSMUSG00000004707	-0.051	1
ENSMUSG00000004709	0.863	1
ENSMUSG00000004730	0.435	0.81
ENSMUSG00000004748	0.243	0.97
ENSMUSG00000004768	0.14	0.98
ENSMUSG00000004771	-0.231	0.85
ENSMUSG00000004788	-0.108	1
ENSMUSG00000004789	-0.005	1
ENSMUSG00000004791	0.767	0.45
ENSMUSG00000004798	-0.169	0.92
ENSMUSG00000004814	0.126	1
ENSMUSG00000004815	-0.23	0.88
ENSMUSG00000004837	-0.082	1
ENSMUSG00000004842	6.883	0.00074
ENSMUSG00000004843	0.353	0.6
ENSMUSG00000004846	0.108	0.99
ENSMUSG00000004849	-0.404	0.59
ENSMUSG00000004864	3.836	0.0014
ENSMUSG00000004865	-0.199	0.86
ENSMUSG00000004872	-0.297	0.85
ENSMUSG00000004880	0.268	0.87
ENSMUSG00000004885	0.73	0.4
ENSMUSG00000004891	-0.225	0.83
ENSMUSG00000004892	-0.244	0.93
ENSMUSG00000004894	-0.488	0.96
ENSMUSG00000004895	-0.295	0.71
ENSMUSG00000004896	-0.179	0.95
ENSMUSG00000004897	-0.055	1
ENSMUSG00000004902	0.149	1
ENSMUSG00000004929	0.021	1
ENSMUSG00000004931	0.283	0.88
ENSMUSG00000004933	-0.145	1
ENSMUSG00000004934	-0.21	0.89
ENSMUSG00000004936	0.193	0.89
ENSMUSG00000004937	-0.241	0.81
ENSMUSG00000004939	0.2	1
ENSMUSG00000004945	-0.101	1
ENSMUSG00000004947	-0.039	1
ENSMUSG00000004951	3.777	0.00013
ENSMUSG00000004952	0.107	1
ENSMUSG00000004961	-0.539	0.4
ENSMUSG00000004980	-0.256	0.79
ENSMUSG00000004994	-0.315	0.9
ENSMUSG00000004996	-0.117	1
ENSMUSG00000005034	-0.089	1
ENSMUSG00000005043	0.008	1
ENSMUSG00000005045	-0.365	0.72
ENSMUSG00000005054	0.266	0.95
ENSMUSG00000005057	-0.44	0.56
ENSMUSG00000005069	-0.243	0.78
ENSMUSG00000005078	-0.169	0.95
ENSMUSG00000005087	2.158	0.0047
ENSMUSG00000005089	-0.211	0.92
ENSMUSG00000005102	0.159	0.95
ENSMUSG00000005103	0.117	0.97
ENSMUSG00000005107	0.582	0.85
ENSMUSG00000005124	2.939	0.00026
ENSMUSG00000005125	0.76	0.25
ENSMUSG00000005131	1.168	0.84
ENSMUSG00000005142	0.301	0.81
ENSMUSG00000005148	1.842	0.013
ENSMUSG00000005150	-0.345	0.82
ENSMUSG00000005161	-0.332	0.6
ENSMUSG00000005198	0.277	0.77
ENSMUSG00000005204	-0.168	0.9
ENSMUSG00000005220	0.861	0.27
ENSMUSG00000005225	0.007	1
ENSMUSG00000005232	0.54	1
ENSMUSG00000005233	0.461	0.84
ENSMUSG00000005237	0.001	1
ENSMUSG00000005251	3.06	0.013
ENSMUSG00000005262	-0.239	0.82
ENSMUSG00000005267	-0.25	0.85
ENSMUSG00000005268	0.245	0.98
ENSMUSG00000005299	-0.276	0.79
ENSMUSG00000005312	-0.084	1
ENSMUSG00000005320	2.396	0.015
ENSMUSG00000005338	-0.294	0.82
ENSMUSG00000005354	-0.043	1
ENSMUSG00000005355	4.98	0.31
ENSMUSG00000005357	-0.069	1
ENSMUSG00000005360	0.009	1
ENSMUSG00000005362	0.02	1
ENSMUSG00000005370	0.021	1
ENSMUSG00000005371	-0.057	1
ENSMUSG00000005373	0.384	0.97
ENSMUSG00000005374	0.344	0.76
ENSMUSG00000005378	0.004	1
ENSMUSG00000005397	0.807	0.056
ENSMUSG00000005410	0.595	0.46
ENSMUSG00000005413	0.815	0.33
ENSMUSG00000005417	-0.097	0.98
ENSMUSG00000005442	-0.051	1
ENSMUSG00000005447	-0.414	0.5
ENSMUSG00000005465	0.289	0.98
ENSMUSG00000005469	0.06	1
ENSMUSG00000005470	0.96	0.43
ENSMUSG00000005481	-0.199	0.88
ENSMUSG00000005483	-0.036	1
ENSMUSG00000005493	0.926	0.57
ENSMUSG00000005501	0.2	0.89
ENSMUSG00000005503	0.064	1
ENSMUSG00000005505	-0.279	0.77
ENSMUSG00000005506	-0.221	0.82
ENSMUSG00000005510	-0.115	0.98
ENSMUSG00000005514	-0.387	0.45
ENSMUSG00000005533	0.062	1
ENSMUSG00000005534	-0.178	0.89
ENSMUSG00000005547	1.263	0.27
ENSMUSG00000005553	-0.062	1
ENSMUSG00000005566	-0.128	0.95
ENSMUSG00000005575	-0.207	0.86
ENSMUSG00000005580	-0.115	0.99
ENSMUSG00000005583	1.51	0.0035
ENSMUSG00000005609	-0.234	0.78
ENSMUSG00000005610	-0.079	1
ENSMUSG00000005611	0.859	0.51
ENSMUSG00000005615	-0.053	1
ENSMUSG00000005621	0.084	1
ENSMUSG00000005625	-0.137	0.95
ENSMUSG00000005628	0.334	0.94
ENSMUSG00000005640	0.881	0.35
ENSMUSG00000005649	-0.457	1
ENSMUSG00000005656	-0.036	1
ENSMUSG00000005667	0.042	1
ENSMUSG00000005672	0.052	1
ENSMUSG00000005674	-0.185	0.94
ENSMUSG00000005677	0.575	1
ENSMUSG00000005682	0.015	1
ENSMUSG00000005683	-0.084	1
ENSMUSG00000005686	0.201	0.97
ENSMUSG00000005687	-0.275	0.75
ENSMUSG00000005696	0.082	1
ENSMUSG00000005698	-0.09	0.99
ENSMUSG00000005699	-0.238	0.95
ENSMUSG00000005716	0.815	0.54
ENSMUSG00000005718	0.225	0.97
ENSMUSG00000005732	0.021	1
ENSMUSG00000005763	-0.425	0.92
ENSMUSG00000005774	0.259	0.88
ENSMUSG00000005779	-0.167	0.92
ENSMUSG00000005802	0.355	0.65
ENSMUSG00000005803	0.332	0.95
ENSMUSG00000005804	-0.166	0.94
ENSMUSG00000005813	-0.002	1
ENSMUSG00000005823	0.139	1
ENSMUSG00000005836	2.844	0.023
ENSMUSG00000005846	-0.006	1
ENSMUSG00000005864	2.02	0.18
ENSMUSG00000005871	-0.218	0.88
ENSMUSG00000005873	-0.017	1
ENSMUSG00000005881	-0.23	0.82
ENSMUSG00000005882	-0.025	1
ENSMUSG00000005883	0.737	0.88
ENSMUSG00000005886	0.161	0.92
ENSMUSG00000005892	-1.004	0.65
ENSMUSG00000005893	-0.087	0.99
ENSMUSG00000005897	-0.035	1
ENSMUSG00000005899	-0.099	0.99
ENSMUSG00000005907	-0.168	0.95
ENSMUSG00000005917	-0.898	0.19
ENSMUSG00000005936	-0.025	1
ENSMUSG00000005947	-0.094	1
ENSMUSG00000005949	-0.019	1
ENSMUSG00000005950	1.322	0.34
ENSMUSG00000005951	0.055	1
ENSMUSG00000005952	2.492	0.0014
ENSMUSG00000005958	0.292	0.85
ENSMUSG00000005968	0.363	0.91
ENSMUSG00000005973	0.742	0.27
ENSMUSG00000005981	0.081	1
ENSMUSG00000005982	-0.071	1
ENSMUSG00000005983	-0.441	0.83
ENSMUSG00000005986	-0.394	0.69
ENSMUSG00000005994	2.196	0.092
ENSMUSG00000006005	0.055	1
ENSMUSG00000006010	0.083	1
ENSMUSG00000006014	3.123	0.11
ENSMUSG00000006019	-0.34	0.76
ENSMUSG00000006021	-0.134	0.99
ENSMUSG00000006024	0.013	1
ENSMUSG00000006050	-0.139	0.95
ENSMUSG00000006057	0.509	0.25
ENSMUSG00000006058	-0.145	0.98
ENSMUSG00000006095	-0.201	0.9
ENSMUSG00000006127	-0.292	0.8
ENSMUSG00000006134	-0.208	0.85
ENSMUSG00000006143	8.376	0.00031
ENSMUSG00000006154	0.612	0.87
ENSMUSG00000006169	0.157	0.95
ENSMUSG00000006191	0.155	0.98
ENSMUSG00000006205	1.153	0.2
ENSMUSG00000006215	-0.397	0.46
ENSMUSG00000006218	-1.024	0.13
ENSMUSG00000006219	0.104	1
ENSMUSG00000006221	4.23	0.011
ENSMUSG00000006235	0.062	1
ENSMUSG00000006241	-0.32	0.9
ENSMUSG00000006262	0.259	0.82
ENSMUSG00000006269	4.528	0.067
ENSMUSG00000006270	-3.871	0.033
ENSMUSG00000006273	-0.29	0.73
ENSMUSG00000006276	-0.214	0.85
ENSMUSG00000006281	0.519	0.65
ENSMUSG00000006288	-0.363	0.57
ENSMUSG00000006289	0.023	1
ENSMUSG00000006299	-0.196	0.86
ENSMUSG00000006301	1.489	0.053
ENSMUSG00000006304	-0.071	1
ENSMUSG00000006307	-0.105	0.99
ENSMUSG00000006310	-0.671	0.98
ENSMUSG00000006313	-0.005	1
ENSMUSG00000006315	-0.089	1
ENSMUSG00000006333	0.119	0.97
ENSMUSG00000006335	-0.199	0.96
ENSMUSG00000006342	0.263	0.96
ENSMUSG00000006344	0.008	1
ENSMUSG00000006345	-0.399	0.92
ENSMUSG00000006356	-0.422	0.53
ENSMUSG00000006360	2.16	0.0071
ENSMUSG00000006362	-0.305	0.89
ENSMUSG00000006369	1.618	0.0018
ENSMUSG00000006373	-0.296	0.72
ENSMUSG00000006378	0.918	0.32
ENSMUSG00000006386	0.7	0.33
ENSMUSG00000006389	-0.453	1
ENSMUSG00000006390	0.777	0.38
ENSMUSG00000006392	-0.171	0.95
ENSMUSG00000006395	0.069	1
ENSMUSG00000006398	0.481	0.77
ENSMUSG00000006403	0.412	0.95
ENSMUSG00000006411	1.623	0.25
ENSMUSG00000006412	-0.224	0.95
ENSMUSG00000006418	-0.294	0.68
ENSMUSG00000006423	0.22	0.9
ENSMUSG00000006435	0.131	0.99
ENSMUSG00000006442	0.217	0.87
ENSMUSG00000006445	0.2	0.98
ENSMUSG00000006456	-0.017	1
ENSMUSG00000006457	1.933	0.11
ENSMUSG00000006462	0.545	1
ENSMUSG00000006463	-0.097	1
ENSMUSG00000006464	-0.317	0.7
ENSMUSG00000006471	-0.219	0.88
ENSMUSG00000006476	-0.316	0.64
ENSMUSG00000006494	0.304	0.81
ENSMUSG00000006498	0.668	0.33
ENSMUSG00000006517	-0.161	0.96
ENSMUSG00000006519	0.815	0.48
ENSMUSG00000006522	0.307	0.96
ENSMUSG00000006526	-0.19	0.96
ENSMUSG00000006527	-0.017	1
ENSMUSG00000006538	1.004	0.5
ENSMUSG00000006542	5.729	0.00074
ENSMUSG00000006546	4.443	0.013
ENSMUSG00000006567	-0.184	0.98
ENSMUSG00000006574	0.419	0.84
ENSMUSG00000006575	-0.496	0.45
ENSMUSG00000006576	-0.313	0.67
ENSMUSG00000006585	0.688	0.58
ENSMUSG00000006586	-0.333	0.74
ENSMUSG00000006587	5.824	0.027
ENSMUSG00000006589	0.242	0.9
ENSMUSG00000006599	0.055	1
ENSMUSG00000006611	0.675	0.74
ENSMUSG00000006638	0.028	1
ENSMUSG00000006641	-0.117	1
ENSMUSG00000006649	-0.169	1
ENSMUSG00000006651	-0.443	0.54
ENSMUSG00000006673	-0.055	1
ENSMUSG00000006675	-0.385	0.82
ENSMUSG00000006676	-0.236	0.8
ENSMUSG00000006678	0.435	0.65
ENSMUSG00000006699	0.061	1
ENSMUSG00000006705	0.198	0.91
ENSMUSG00000006711	-0.162	0.99
ENSMUSG00000006715	0.548	0.78
ENSMUSG00000006717	0.218	0.97
ENSMUSG00000006720	-0.169	0.96
ENSMUSG00000006724	0.644	0.84
ENSMUSG00000006728	-0.127	0.97
ENSMUSG00000006731	-0.346	0.78
ENSMUSG00000006732	0.454	0.79
ENSMUSG00000006736	0.02	1
ENSMUSG00000006740	-0.053	1
ENSMUSG00000006763	0.055	1
ENSMUSG00000006764	-0.272	0.98
ENSMUSG00000006777	2.503	0.45
ENSMUSG00000006782	0.109	1
ENSMUSG00000006784	-0.427	0.86
ENSMUSG00000006800	0.251	0.77
ENSMUSG00000006818	-0.214	0.9
ENSMUSG00000006850	-0.217	0.96
ENSMUSG00000006906	0.099	1
ENSMUSG00000006920	-0.036	1
ENSMUSG00000006930	-0.614	0.24
ENSMUSG00000006931	0.761	0.43
ENSMUSG00000006932	-0.169	0.91
ENSMUSG00000006941	-0.302	0.75
ENSMUSG00000006948	2.019	0.31
ENSMUSG00000006958	-0.296	0.87
ENSMUSG00000006998	-0.2	0.86
ENSMUSG00000007021	-0.214	0.95
ENSMUSG00000007029	-0.094	0.99
ENSMUSG00000007030	1.018	0.5
ENSMUSG00000007033	1.14	0.78
ENSMUSG00000007034	1.17	0.84
ENSMUSG00000007035	0.476	0.86
ENSMUSG00000007036	0.135	0.96
ENSMUSG00000007038	-0.439	0.56
ENSMUSG00000007039	-0.321	0.59
ENSMUSG00000007041	0.625	0.38
ENSMUSG00000007050	-0.054	1
ENSMUSG00000007080	0.459	0.72
ENSMUSG00000007097	-0.002	1
ENSMUSG00000007107	-0.038	1
ENSMUSG00000007122	2.069	0.1
ENSMUSG00000007207	-0.349	0.73
ENSMUSG00000007216	-0.339	0.82
ENSMUSG00000007279	0.032	1
ENSMUSG00000007338	-0.083	1
ENSMUSG00000007379	1.597	0.079
ENSMUSG00000007411	-0.202	0.86
ENSMUSG00000007415	0.008	1
ENSMUSG00000007440	-0.178	1
ENSMUSG00000007458	0.035	1
ENSMUSG00000007476	-0.149	0.98
ENSMUSG00000007480	0.746	0.76
ENSMUSG00000007564	-0.161	0.93
ENSMUSG00000007570	-0.126	1
ENSMUSG00000007589	-0.012	1
ENSMUSG00000007591	0.543	0.83
ENSMUSG00000007594	-0.853	0.74
ENSMUSG00000007603	-0.361	0.61
ENSMUSG00000007610	0.034	1
ENSMUSG00000007613	-0.097	0.99
ENSMUSG00000007617	-0.05	1
ENSMUSG00000007646	0.286	0.94
ENSMUSG00000007653	-0.517	0.35
ENSMUSG00000007655	1.732	0.0018
ENSMUSG00000007656	-0.106	0.98
ENSMUSG00000007659	-0.498	0.32
ENSMUSG00000007670	-0.034	1
ENSMUSG00000007682	2.507	0.015
ENSMUSG00000007721	-0.312	0.78
ENSMUSG00000007739	-0.043	1
ENSMUSG00000007777	0.019	1
ENSMUSG00000007783	-0.371	0.58
ENSMUSG00000007805	4.611	0.00099
ENSMUSG00000007812	-0.017	1
ENSMUSG00000007815	0.296	0.71
ENSMUSG00000007817	0.045	1
ENSMUSG00000007827	-0.155	0.95
ENSMUSG00000007833	0.364	0.79
ENSMUSG00000007836	-0.268	0.71
ENSMUSG00000007837	0.053	1
ENSMUSG00000007850	-0.332	0.54
ENSMUSG00000007867	-0.086	1
ENSMUSG00000007872	0.684	0.28
ENSMUSG00000007877	1.968	0.27
ENSMUSG00000007880	0.009	1
ENSMUSG00000007888	2.538	0.0074
ENSMUSG00000007891	0.1	0.98
ENSMUSG00000007892	0.535	0.27
ENSMUSG00000007908	-0.293	0.91
ENSMUSG00000007944	-0.429	0.73
ENSMUSG00000007946	0.591	0.89
ENSMUSG00000007950	-0.293	0.75
ENSMUSG00000007987	-0.236	0.9
ENSMUSG00000007989	-0.227	0.84
ENSMUSG00000008028	-0.176	1
ENSMUSG00000008035	-0.084	1
ENSMUSG00000008036	-0.181	0.91
ENSMUSG00000008090	1.236	0.1
ENSMUSG00000008129	-0.098	1
ENSMUSG00000008136	0.606	0.59
ENSMUSG00000008140	-0.369	0.58
ENSMUSG00000008153	-0.283	0.85
ENSMUSG00000008167	-0.388	0.58
ENSMUSG00000008193	1.966	0.67
ENSMUSG00000008200	-0.332	0.56
ENSMUSG00000008206	-0.249	0.83
ENSMUSG00000008226	0.111	1
ENSMUSG00000008301	-0.184	0.91
ENSMUSG00000008305	-0.214	0.82
ENSMUSG00000008307	0.366	0.9
ENSMUSG00000008318	0.098	1
ENSMUSG00000008333	-0.064	1
ENSMUSG00000008348	-0.087	1
ENSMUSG00000008373	-0.161	0.93
ENSMUSG00000008384	0.931	0.42
ENSMUSG00000008393	-0.293	0.71
ENSMUSG00000008398	0.865	0.25
ENSMUSG00000008429	0.117	0.99
ENSMUSG00000008435	-0.187	0.93
ENSMUSG00000008438	0.04	1
ENSMUSG00000008450	-0.125	0.99
ENSMUSG00000008461	3.942	0.067
ENSMUSG00000008475	-0.197	0.89
ENSMUSG00000008482	0.657	1
ENSMUSG00000008489	-0.199	0.94
ENSMUSG00000008496	-0.492	0.65
ENSMUSG00000008540	0.508	0.65
ENSMUSG00000008575	0.503	0.21
ENSMUSG00000008590	4.164	3.1e-05
ENSMUSG00000008601	4.323	0.0084
ENSMUSG00000008604	-0.116	0.97
ENSMUSG00000008658	-0.014	1
ENSMUSG00000008668	0.231	0.86
ENSMUSG00000008682	0.294	0.73
ENSMUSG00000008683	0.202	0.89
ENSMUSG00000008690	-0.071	1
ENSMUSG00000008730	0.112	0.97
ENSMUSG00000008734	0.363	0.77
ENSMUSG00000008763	0.171	0.91
ENSMUSG00000008822	-0.131	1
ENSMUSG00000008845	1.389	0.21
ENSMUSG00000008855	-0.259	0.74
ENSMUSG00000008859	-0.002	1
ENSMUSG00000008874	2.845	0.34
ENSMUSG00000008892	-0.102	0.99
ENSMUSG00000008932	0.627	1
ENSMUSG00000008958	-0.376	0.52
ENSMUSG00000008976	0.157	0.95
ENSMUSG00000008999	0.573	0.53
ENSMUSG00000009013	0.061	1
ENSMUSG00000009030	-0.261	0.77
ENSMUSG00000009035	0.352	0.78
ENSMUSG00000009070	0.261	1
ENSMUSG00000009073	-0.178	0.9
ENSMUSG00000009075	-0.469	0.82
ENSMUSG00000009076	0.059	1
ENSMUSG00000009079	-0.232	0.79
ENSMUSG00000009090	-0.227	0.82
ENSMUSG00000009092	0.76	0.73
ENSMUSG00000009097	2.968	0.0049
ENSMUSG00000009108	1.471	0.79
ENSMUSG00000009112	0.042	1
ENSMUSG00000009145	-0.085	1
ENSMUSG00000009207	-0.116	0.97
ENSMUSG00000009214	7.801	2.7e-05
ENSMUSG00000009216	0.264	1
ENSMUSG00000009246	2.276	0.021
ENSMUSG00000009248	0.861	0.81
ENSMUSG00000009281	0.94	0.45
ENSMUSG00000009291	0.176	0.94
ENSMUSG00000009292	-0.488	0.77
ENSMUSG00000009293	-0.146	0.97
ENSMUSG00000009350	1.82	0.39
ENSMUSG00000009356	-0.661	0.81
ENSMUSG00000009376	1.279	0.0084
ENSMUSG00000009378	0.306	0.95
ENSMUSG00000009394	0.131	0.99
ENSMUSG00000009406	-0.071	1
ENSMUSG00000009418	-0.07	1
ENSMUSG00000009470	-0.035	1
ENSMUSG00000009471	8.895	3.2e-06
ENSMUSG00000009487	3.996	4.6e-05
ENSMUSG00000009535	-0.296	0.72
ENSMUSG00000009545	-0.032	1
ENSMUSG00000009549	-0.245	0.81
ENSMUSG00000009551	0.009	1
ENSMUSG00000009555	-0.211	0.86
ENSMUSG00000009563	-0.123	0.99
ENSMUSG00000009566	-0.006	1
ENSMUSG00000009569	0.537	0.31
ENSMUSG00000009575	-0.017	1
ENSMUSG00000009585	1.02	0.33
ENSMUSG00000009614	0.569	0.64
ENSMUSG00000009621	-0.299	0.71
ENSMUSG00000009628	1.02	0.13
ENSMUSG00000009630	-0.29	0.71
ENSMUSG00000009633	0.962	0.37
ENSMUSG00000009640	-0.238	0.85
ENSMUSG00000009647	0.421	0.58
ENSMUSG00000009654	1.685	0.18
ENSMUSG00000009670	0.701	0.9
ENSMUSG00000009681	-0.209	0.87
ENSMUSG00000009687	0.705	0.54
ENSMUSG00000009731	0.498	0.79
ENSMUSG00000009733	-0.322	0.68
ENSMUSG00000009734	-0.465	0.77
ENSMUSG00000009739	-0.427	0.47
ENSMUSG00000009741	-0.227	0.8
ENSMUSG00000009772	-0.726	0.24
ENSMUSG00000009828	-0.127	0.97
ENSMUSG00000009863	-0.267	0.74
ENSMUSG00000009876	0.828	0.69
ENSMUSG00000009894	-0.23	0.88
ENSMUSG00000009900	0.031	1
ENSMUSG00000009905	-0.036	1
ENSMUSG00000009907	0.17	0.94
ENSMUSG00000009927	0.272	0.81
ENSMUSG00000009941	0.861	0.87
ENSMUSG00000009995	-0.239	0.82
ENSMUSG00000010021	2.265	0.0034
ENSMUSG00000010025	0.104	1
ENSMUSG00000010044	0.079	1
ENSMUSG00000010045	-0.06	1
ENSMUSG00000010047	-0.169	0.95
ENSMUSG00000010048	0.347	0.89
ENSMUSG00000010051	0.438	0.83
ENSMUSG00000010054	-0.255	0.84
ENSMUSG00000010057	-0.352	0.7
ENSMUSG00000010064	-0.042	1
ENSMUSG00000010066	-0.317	0.79
ENSMUSG00000010067	0.103	1
ENSMUSG00000010080	1.672	0.17
ENSMUSG00000010086	-0.562	0.42
ENSMUSG00000010095	-0.174	0.92
ENSMUSG00000010097	-0.197	0.85
ENSMUSG00000010110	0.057	1
ENSMUSG00000010122	2.688	0.039
ENSMUSG00000010136	0.227	1
ENSMUSG00000010142	0.156	1
ENSMUSG00000010154	-0.47	0.52
ENSMUSG00000010175	-0.615	0.38
ENSMUSG00000010205	0.309	0.78
ENSMUSG00000010277	-0.027	1
ENSMUSG00000010290	-0.151	0.95
ENSMUSG00000010307	-0.146	1
ENSMUSG00000010311	-0.865	0.46
ENSMUSG00000010342	-0.206	1
ENSMUSG00000010358	0.772	0.71
ENSMUSG00000010362	0.556	0.72
ENSMUSG00000010376	-0.077	1
ENSMUSG00000010392	0.007	1
ENSMUSG00000010406	-0.029	1
ENSMUSG00000010453	-0.119	0.97
ENSMUSG00000010461	2.091	0.013
ENSMUSG00000010476	-0.122	0.98
ENSMUSG00000010492	2.996	0.32
ENSMUSG00000010505	-0.539	0.3
ENSMUSG00000010517	-0.099	0.99
ENSMUSG00000010529	2.919	0.019
ENSMUSG00000010538	0.07	1
ENSMUSG00000010554	-0.074	1
ENSMUSG00000010592	0.215	1
ENSMUSG00000010607	-0.459	0.81
ENSMUSG00000010608	-0.152	0.93
ENSMUSG00000010609	0.023	1
ENSMUSG00000010651	0.292	0.97
ENSMUSG00000010660	0.27	0.92
ENSMUSG00000010663	-0.189	0.88
ENSMUSG00000010721	-0.252	0.85
ENSMUSG00000010751	0.805	0.56
ENSMUSG00000010755	-0.16	0.94
ENSMUSG00000010760	3.038	0.15
ENSMUSG00000010797	3.4	0.079
ENSMUSG00000010803	-0.276	0.87
ENSMUSG00000010825	-0.832	0.64
ENSMUSG00000010830	2.348	0.0034
ENSMUSG00000010911	0.173	0.98
ENSMUSG00000010914	-0.141	0.96
ENSMUSG00000010936	-0.189	0.91
ENSMUSG00000011008	1.082	0.83
ENSMUSG00000011034	0.433	1
ENSMUSG00000011052	-0.125	1
ENSMUSG00000011096	0.022	1
ENSMUSG00000011114	0.425	0.53
ENSMUSG00000011118	6.694	0.0013
ENSMUSG00000011148	1.232	0.2
ENSMUSG00000011154	0.09	1
ENSMUSG00000011158	-0.061	1
ENSMUSG00000011171	0.548	0.85
ENSMUSG00000011179	-0.188	0.89
ENSMUSG00000011254	-0.101	1
ENSMUSG00000011256	0.642	0.087
ENSMUSG00000011257	0.218	0.85
ENSMUSG00000011263	1.274	0.3
ENSMUSG00000011267	-0.303	1
ENSMUSG00000011305	0.437	0.97
ENSMUSG00000011306	-0.343	0.64
ENSMUSG00000011382	0.121	1
ENSMUSG00000011427	-0.263	0.81
ENSMUSG00000011463	6.341	0.00018
ENSMUSG00000011486	0.71	0.97
ENSMUSG00000011589	-0.331	0.78
ENSMUSG00000011658	-0.23	0.95
ENSMUSG00000011751	-0.455	0.63
ENSMUSG00000011752	-0.001	1
ENSMUSG00000011831	0.28	0.74
ENSMUSG00000011832	-0.398	0.51
ENSMUSG00000011837	0.003	1
ENSMUSG00000011877	-0.167	0.91
ENSMUSG00000011884	0.868	0.25
ENSMUSG00000011958	-0.097	0.99
ENSMUSG00000011960	-0.07	1
ENSMUSG00000012017	2.484	0.016
ENSMUSG00000012076	-0.089	1
ENSMUSG00000012114	0.063	1
ENSMUSG00000012117	-0.126	0.99
ENSMUSG00000012123	1.733	0.27
ENSMUSG00000012126	-0.377	0.87
ENSMUSG00000012187	2.065	0.63
ENSMUSG00000012211	-0.158	1
ENSMUSG00000012296	0.125	1
ENSMUSG00000012350	4.161	0.027
ENSMUSG00000012396	-0.413	1
ENSMUSG00000012405	0.109	0.98
ENSMUSG00000012422	0.092	0.99
ENSMUSG00000012428	3.408	0.027
ENSMUSG00000012429	0.009	1
ENSMUSG00000012443	0.769	0.35
ENSMUSG00000012483	0.164	0.98
ENSMUSG00000012519	0.164	1
ENSMUSG00000012520	1.899	0.031
ENSMUSG00000012535	-0.097	0.98
ENSMUSG00000012609	-0.118	0.98
ENSMUSG00000012640	-0.076	1
ENSMUSG00000012705	0.095	1
ENSMUSG00000012819	-0.539	0.65
ENSMUSG00000012848	0.278	0.74
ENSMUSG00000012889	1.906	0.37
ENSMUSG00000013033	-0.216	0.87
ENSMUSG00000013076	0.723	0.19
ENSMUSG00000013089	0.776	0.12
ENSMUSG00000013150	-0.466	0.45
ENSMUSG00000013155	0.004	1
ENSMUSG00000013160	-0.279	0.78
ENSMUSG00000013236	-0.36	0.49
ENSMUSG00000013275	0.244	0.88
ENSMUSG00000013367	-0.258	0.9
ENSMUSG00000013415	0.336	0.83
ENSMUSG00000013419	0.057	1
ENSMUSG00000013465	-0.223	0.82
ENSMUSG00000013483	2.657	0.021
ENSMUSG00000013495	0.029	1
ENSMUSG00000013523	-0.451	0.86
ENSMUSG00000013539	-0.047	1
ENSMUSG00000013584	1.361	0.036
ENSMUSG00000013593	0.043	1
ENSMUSG00000013611	2.32	0.085
ENSMUSG00000013622	-0.25	0.85
ENSMUSG00000013629	0.279	0.78
ENSMUSG00000013646	-0.252	0.81
ENSMUSG00000013662	-0.195	0.88
ENSMUSG00000013663	-0.021	1
ENSMUSG00000013698	-0.314	0.72
ENSMUSG00000013701	0.153	0.96
ENSMUSG00000013707	0.244	1
ENSMUSG00000013736	-0.007	1
ENSMUSG00000013766	0.889	0.97
ENSMUSG00000013787	-0.275	0.69
ENSMUSG00000013822	0	1
ENSMUSG00000013833	-0.248	0.83
ENSMUSG00000013846	0.952	0.15
ENSMUSG00000013858	-0.229	0.81
ENSMUSG00000013878	0.006	1
ENSMUSG00000013921	-0.174	0.95
ENSMUSG00000013936	2.806	0.068
ENSMUSG00000013973	-0.162	0.97
ENSMUSG00000013974	0.435	1
ENSMUSG00000013997	-0.414	0.57
ENSMUSG00000014030	-0.435	0.6
ENSMUSG00000014039	-0.15	0.95
ENSMUSG00000014074	-0.033	1
ENSMUSG00000014075	-0.012	1
ENSMUSG00000014077	0.088	1
ENSMUSG00000014158	2.654	0.0065
ENSMUSG00000014164	-0.275	0.92
ENSMUSG00000014177	-0.153	0.98
ENSMUSG00000014195	-0.326	0.6
ENSMUSG00000014198	1.304	0.49
ENSMUSG00000014226	-0.08	1
ENSMUSG00000014232	-0.216	0.93
ENSMUSG00000014243	0.583	0.7
ENSMUSG00000014245	0.035	1
ENSMUSG00000014294	-0.092	1
ENSMUSG00000014301	-0.291	0.9
ENSMUSG00000014303	0.368	0.74
ENSMUSG00000014313	0.019	1
ENSMUSG00000014329	1.44	0.015
ENSMUSG00000014349	-0.039	1
ENSMUSG00000014353	-0.054	1
ENSMUSG00000014355	0.025	1
ENSMUSG00000014361	1.394	0.075
ENSMUSG00000014402	-0.307	0.68
ENSMUSG00000014418	0.088	1
ENSMUSG00000014426	-0.07	1
ENSMUSG00000014444	1.888	0.0017
ENSMUSG00000014470	-0.031	1
ENSMUSG00000014496	0.036	1
ENSMUSG00000014498	0.075	1
ENSMUSG00000014503	1.207	0.71
ENSMUSG00000014504	0	1
ENSMUSG00000014547	-0.019	1
ENSMUSG00000014550	-0.077	1
ENSMUSG00000014551	-0.043	1
ENSMUSG00000014554	0.071	1
ENSMUSG00000014592	-0.297	0.82
ENSMUSG00000014599	0.444	0.82
ENSMUSG00000014601	-0.41	0.42
ENSMUSG00000014602	-0.298	0.81
ENSMUSG00000014603	2.064	0.15
ENSMUSG00000014606	-0.16	0.93
ENSMUSG00000014633	0.382	0.88
ENSMUSG00000014668	-0.332	0.65
ENSMUSG00000014704	3.287	2.8e-05
ENSMUSG00000014725	4.816	0.027
ENSMUSG00000014748	0.235	0.87
ENSMUSG00000014763	-0.209	0.86
ENSMUSG00000014767	-0.127	0.98
ENSMUSG00000014769	-0.097	0.99
ENSMUSG00000014771	-0.286	0.88
ENSMUSG00000014773	-0.527	0.23
ENSMUSG00000014776	0.293	0.95
ENSMUSG00000014778	0.784	0.6
ENSMUSG00000014782	-0.409	0.84
ENSMUSG00000014786	-0.417	0.71
ENSMUSG00000014791	0.81	0.62
ENSMUSG00000014813	0.717	0.49
ENSMUSG00000014837	-0.277	0.82
ENSMUSG00000014846	0.454	0.45
ENSMUSG00000014850	0.064	1
ENSMUSG00000014856	-0.071	1
ENSMUSG00000014859	-0.096	1
ENSMUSG00000014867	0.434	0.45
ENSMUSG00000014873	-0.277	0.85
ENSMUSG00000014905	-0.282	0.9
ENSMUSG00000014907	0.164	0.99
ENSMUSG00000014932	0.134	0.97
ENSMUSG00000014956	-0.011	1
ENSMUSG00000014959	0.029	1
ENSMUSG00000014980	0.48	0.72
ENSMUSG00000015001	8.211	1.4e-06
ENSMUSG00000015002	0.353	0.61
ENSMUSG00000015013	0.029	1
ENSMUSG00000015016	-0.51	0.64
ENSMUSG00000015023	0.074	1
ENSMUSG00000015027	0.056	1
ENSMUSG00000015053	0.189	0.98
ENSMUSG00000015083	0.336	0.96
ENSMUSG00000015085	1.46	0.09
ENSMUSG00000015087	0.011	1
ENSMUSG00000015090	0.934	0.64
ENSMUSG00000015092	-0.239	0.82
ENSMUSG00000015093	1.206	0.67
ENSMUSG00000015094	-0.464	0.5
ENSMUSG00000015095	-0.449	0.31
ENSMUSG00000015112	0.689	0.59
ENSMUSG00000015120	-0.196	0.86
ENSMUSG00000015126	-0.187	0.95
ENSMUSG00000015127	-0.357	0.81
ENSMUSG00000015133	1.192	0.16
ENSMUSG00000015134	4.351	0.00014
ENSMUSG00000015143	1.027	0.075
ENSMUSG00000015149	-0.269	0.86
ENSMUSG00000015165	-0.099	0.98
ENSMUSG00000015176	-0.069	1
ENSMUSG00000015189	-0.052	1
ENSMUSG00000015202	0.832	0.48
ENSMUSG00000015214	-0.149	0.95
ENSMUSG00000015217	-0.579	0.13
ENSMUSG00000015222	-0.336	0.76
ENSMUSG00000015224	0.117	1
ENSMUSG00000015243	0.217	0.87
ENSMUSG00000015247	-0.131	0.99
ENSMUSG00000015289	0.053	1
ENSMUSG00000015290	-0.024	1
ENSMUSG00000015291	-0.515	0.3
ENSMUSG00000015305	0.24	0.83
ENSMUSG00000015312	1.206	0.29
ENSMUSG00000015316	0.086	1
ENSMUSG00000015335	0.144	1
ENSMUSG00000015337	0.052	1
ENSMUSG00000015340	0.913	0.69
ENSMUSG00000015341	-0.104	0.98
ENSMUSG00000015342	0.082	1
ENSMUSG00000015354	1.431	0.13
ENSMUSG00000015355	0.722	0.8
ENSMUSG00000015357	-0.026	1
ENSMUSG00000015363	-0.091	1
ENSMUSG00000015377	-0.792	0.022
ENSMUSG00000015396	0.021	1
ENSMUSG00000015401	1.533	0.51
ENSMUSG00000015405	3.454	0.061
ENSMUSG00000015451	-0.902	0.3
ENSMUSG00000015452	-0.637	0.7
ENSMUSG00000015461	-0.298	0.75
ENSMUSG00000015467	0.991	0.37
ENSMUSG00000015468	-0.016	1
ENSMUSG00000015474	-0.204	0.98
ENSMUSG00000015476	-0.7	0.65
ENSMUSG00000015478	-0.136	1
ENSMUSG00000015484	-0.142	1
ENSMUSG00000015488	0.015	1
ENSMUSG00000015501	0.259	0.75
ENSMUSG00000015522	0.457	0.62
ENSMUSG00000015533	0.751	0.45
ENSMUSG00000015536	-0.044	1
ENSMUSG00000015542	-0.288	0.9
ENSMUSG00000015568	1.078	0.25
ENSMUSG00000015575	0.185	0.97
ENSMUSG00000015579	4.84	0.14
ENSMUSG00000015597	-0.139	0.95
ENSMUSG00000015599	-0.4	0.69
ENSMUSG00000015605	0.025	1
ENSMUSG00000015619	-0.462	0.67
ENSMUSG00000015647	2.547	5.7e-05
ENSMUSG00000015652	0.99	0.65
ENSMUSG00000015653	0.633	0.51
ENSMUSG00000015656	0.082	1
ENSMUSG00000015659	-0.212	0.92
ENSMUSG00000015668	-0.184	0.94
ENSMUSG00000015671	-0.097	0.99
ENSMUSG00000015672	-0.102	1
ENSMUSG00000015697	-0.088	0.99
ENSMUSG00000015702	0.494	0.9
ENSMUSG00000015709	-0.406	0.53
ENSMUSG00000015711	-0.205	0.89
ENSMUSG00000015714	0.159	0.95
ENSMUSG00000015721	3.187	0.074
ENSMUSG00000015733	-0.04	1
ENSMUSG00000015745	-0.258	0.77
ENSMUSG00000015747	-0.214	0.9
ENSMUSG00000015748	0.041	1
ENSMUSG00000015749	-0.095	1
ENSMUSG00000015750	-0.133	0.97
ENSMUSG00000015755	0.246	0.81
ENSMUSG00000015757	-0.241	0.81
ENSMUSG00000015759	0.048	1
ENSMUSG00000015766	0.246	0.92
ENSMUSG00000015776	-0.208	0.87
ENSMUSG00000015790	-0.092	1
ENSMUSG00000015804	-0.161	0.96
ENSMUSG00000015806	0.027	1
ENSMUSG00000015812	-0.643	0.87
ENSMUSG00000015829	-0.165	0.97
ENSMUSG00000015837	-0.127	0.96
ENSMUSG00000015839	0.907	0.26
ENSMUSG00000015843	0.859	0.26
ENSMUSG00000015846	0.833	0.17
ENSMUSG00000015850	1.702	0.24
ENSMUSG00000015852	0.397	0.87
ENSMUSG00000015854	1.893	0.74
ENSMUSG00000015869	-0.096	0.99
ENSMUSG00000015879	0.188	0.99
ENSMUSG00000015880	0.659	0.6
ENSMUSG00000015882	-0.179	0.9
ENSMUSG00000015889	0.312	0.73
ENSMUSG00000015932	-0.058	1
ENSMUSG00000015937	-0.327	0.57
ENSMUSG00000015942	-0.204	0.92
ENSMUSG00000015943	-0.14	1
ENSMUSG00000015944	-0.018	1
ENSMUSG00000015947	0.078	1
ENSMUSG00000015950	0.574	0.69
ENSMUSG00000015957	2.939	0.0023
ENSMUSG00000015961	-0.018	1
ENSMUSG00000015966	0.465	0.92
ENSMUSG00000015968	-0.178	0.95
ENSMUSG00000015970	1.364	0.13
ENSMUSG00000015971	-0.165	0.94
ENSMUSG00000015980	-0.241	0.96
ENSMUSG00000015981	-0.295	0.95
ENSMUSG00000015994	-0.096	0.99
ENSMUSG00000016018	-0.091	0.99
ENSMUSG00000016024	1.89	0.0094
ENSMUSG00000016028	0.125	0.98
ENSMUSG00000016087	0.58	0.6
ENSMUSG00000016128	1.182	0.036
ENSMUSG00000016150	-0.274	0.83
ENSMUSG00000016179	-0.361	0.69
ENSMUSG00000016181	-0.028	1
ENSMUSG00000016194	1.961	0.56
ENSMUSG00000016200	-0.147	0.96
ENSMUSG00000016206	-0.159	1
ENSMUSG00000016239	0.228	0.98
ENSMUSG00000016252	-0.186	0.91
ENSMUSG00000016253	-0.244	0.8
ENSMUSG00000016255	-0.249	1
ENSMUSG00000016256	0.523	0.5
ENSMUSG00000016257	-0.068	1
ENSMUSG00000016262	0.454	0.68
ENSMUSG00000016308	-0.101	1
ENSMUSG00000016319	-0.126	0.96
ENSMUSG00000016327	8.605	5.3e-05
ENSMUSG00000016344	-0.146	0.96
ENSMUSG00000016346	-0.294	0.83
ENSMUSG00000016349	-0.086	1
ENSMUSG00000016356	1.366	0.08
ENSMUSG00000016382	0.849	0.13
ENSMUSG00000016386	-0.101	0.99
ENSMUSG00000016409	-0.159	0.95
ENSMUSG00000016427	-0.09	1
ENSMUSG00000016458	4.541	0.00037
ENSMUSG00000016477	0.237	0.92
ENSMUSG00000016481	0.286	0.82
ENSMUSG00000016487	0.435	0.5
ENSMUSG00000016493	0.434	0.84
ENSMUSG00000016494	0.701	0.22
ENSMUSG00000016495	-0.179	0.96
ENSMUSG00000016496	-0.237	0.99
ENSMUSG00000016503	0.036	1
ENSMUSG00000016510	-0.114	1
ENSMUSG00000016520	0.648	0.5
ENSMUSG00000016526	-0.445	0.72
ENSMUSG00000016528	0.033	1
ENSMUSG00000016534	0.493	0.34
ENSMUSG00000016541	-0.24	0.78
ENSMUSG00000016552	-0.146	0.98
ENSMUSG00000016554	-0.12	0.96
ENSMUSG00000016559	-0.469	0.25
ENSMUSG00000016619	-0.123	0.97
ENSMUSG00000016624	-0.82	0.028
ENSMUSG00000016637	-0.127	1
ENSMUSG00000016664	0.598	0.39
ENSMUSG00000016756	0.657	0.85
ENSMUSG00000016757	-0.204	0.88
ENSMUSG00000016758	1.927	0.17
ENSMUSG00000016763	-0.046	1
ENSMUSG00000016831	-0.177	0.89
ENSMUSG00000016833	-0.058	1
ENSMUSG00000016918	0.277	0.77
ENSMUSG00000016921	-0.155	0.92
ENSMUSG00000016933	-0.187	0.87
ENSMUSG00000016940	-0.561	0.27
ENSMUSG00000016942	2.194	0.16
ENSMUSG00000016946	-0.227	0.85
ENSMUSG00000016984	0.287	0.87
ENSMUSG00000016995	4.216	2.4e-06
ENSMUSG00000017002	4.235	0.0018
ENSMUSG00000017007	3.813	0.0017
ENSMUSG00000017009	1.571	0.083
ENSMUSG00000017057	0.819	0.28
ENSMUSG00000017119	-0.197	0.86
ENSMUSG00000017132	-0.275	0.76
ENSMUSG00000017144	-0.443	0.27
ENSMUSG00000017146	0.678	0.5
ENSMUSG00000017167	0.123	1
ENSMUSG00000017176	-0.103	0.99
ENSMUSG00000017188	0.013	1
ENSMUSG00000017204	1.026	0.94
ENSMUSG00000017210	-0.318	0.59
ENSMUSG00000017221	-0.12	0.97
ENSMUSG00000017264	-0.103	0.98
ENSMUSG00000017286	-0.109	0.99
ENSMUSG00000017288	-0.148	0.95
ENSMUSG00000017291	-0.071	1
ENSMUSG00000017299	-0.177	0.97
ENSMUSG00000017300	8.081	6e-05
ENSMUSG00000017307	-0.108	1
ENSMUSG00000017311	3.379	0.03
ENSMUSG00000017314	-0.353	0.69
ENSMUSG00000017344	-0.249	0.95
ENSMUSG00000017376	-0.251	0.79
ENSMUSG00000017386	-0.232	0.79
ENSMUSG00000017390	0.352	0.83
ENSMUSG00000017400	-0.078	1
ENSMUSG00000017404	0.229	0.84
ENSMUSG00000017405	0.45	0.81
ENSMUSG00000017412	-0.265	0.87
ENSMUSG00000017417	-0.807	0.61
ENSMUSG00000017418	0	1
ENSMUSG00000017421	0.057	1
ENSMUSG00000017428	0.091	1
ENSMUSG00000017446	0.54	0.73
ENSMUSG00000017453	-0.608	0.66
ENSMUSG00000017466	0.359	0.62
ENSMUSG00000017478	-0.133	0.96
ENSMUSG00000017485	-0.287	0.69
ENSMUSG00000017491	1.404	0.01
ENSMUSG00000017493	1.462	0.011
ENSMUSG00000017499	0.86	0.49
ENSMUSG00000017548	0.053	1
ENSMUSG00000017550	0.204	0.92
ENSMUSG00000017561	0.583	0.62
ENSMUSG00000017588	1.866	0.6
ENSMUSG00000017607	3.336	0.061
ENSMUSG00000017615	0.065	1
ENSMUSG00000017631	-0.308	0.69
ENSMUSG00000017639	-0.416	0.53
ENSMUSG00000017652	-0.34	0.92
ENSMUSG00000017664	-0.213	0.9
ENSMUSG00000017667	-0.236	0.79
ENSMUSG00000017670	-0.297	0.64
ENSMUSG00000017677	-0.455	0.23
ENSMUSG00000017679	-0.1	0.99
ENSMUSG00000017686	-0.133	0.96
ENSMUSG00000017688	0.634	1
ENSMUSG00000017692	-0.578	0.29
ENSMUSG00000017697	0.5	0.82
ENSMUSG00000017707	0.01	1
ENSMUSG00000017713	-0.251	0.97
ENSMUSG00000017715	-0.269	0.78
ENSMUSG00000017716	0.897	0.47
ENSMUSG00000017718	-0.111	1
ENSMUSG00000017721	-0.077	1
ENSMUSG00000017723	2.699	0.0033
ENSMUSG00000017724	0.558	0.68
ENSMUSG00000017734	-0.416	0.88
ENSMUSG00000017737	-0.044	1
ENSMUSG00000017740	-0.389	0.7
ENSMUSG00000017747	0.031	1
ENSMUSG00000017754	0.167	0.99
ENSMUSG00000017756	0.279	0.89
ENSMUSG00000017760	0.179	0.9
ENSMUSG00000017764	-0.213	0.95
ENSMUSG00000017765	1.388	0.045
ENSMUSG00000017767	-0.425	0.98
ENSMUSG00000017774	1.143	0.063
ENSMUSG00000017776	-0.118	0.97
ENSMUSG00000017778	0.072	1
ENSMUSG00000017781	-0.171	0.92
ENSMUSG00000017801	-0.246	0.87
ENSMUSG00000017802	-0.174	0.9
ENSMUSG00000017817	2.607	0.0025
ENSMUSG00000017830	-0.487	0.87
ENSMUSG00000017831	-0.077	1
ENSMUSG00000017837	-0.207	0.87
ENSMUSG00000017843	-0.074	1
ENSMUSG00000017858	-0.133	0.99
ENSMUSG00000017861	0.6	0.7
ENSMUSG00000017897	1.322	0.082
ENSMUSG00000017929	-0.048	1
ENSMUSG00000017943	-0.483	0.52
ENSMUSG00000017969	2.013	0.0051
ENSMUSG00000017978	0.002	1
ENSMUSG00000017999	-0.04	1
ENSMUSG00000018001	0.15	0.95
ENSMUSG00000018008	0.267	0.95
ENSMUSG00000018012	-0.142	0.98
ENSMUSG00000018040	-0.12	0.97
ENSMUSG00000018042	-0.114	0.97
ENSMUSG00000018068	-0.029	1
ENSMUSG00000018076	0.032	1
ENSMUSG00000018102	0.689	0.42
ENSMUSG00000018126	0.959	0.48
ENSMUSG00000018143	-0.429	0.74
ENSMUSG00000018160	-0.042	1
ENSMUSG00000018166	3.878	1.9e-05
ENSMUSG00000018167	-0.058	1
ENSMUSG00000018168	3.82	0.09
ENSMUSG00000018169	-0.7	0.26
ENSMUSG00000018171	-0.124	0.97
ENSMUSG00000018189	0.228	0.95
ENSMUSG00000018196	-0.039	1
ENSMUSG00000018199	-0.068	1
ENSMUSG00000018209	-0.119	0.97
ENSMUSG00000018217	1.606	0.023
ENSMUSG00000018238	-1.605	0.42
ENSMUSG00000018239	0.489	0.85
ENSMUSG00000018263	1.789	0.63
ENSMUSG00000018286	-0.047	1
ENSMUSG00000018287	-0.157	0.96
ENSMUSG00000018293	0.205	0.87
ENSMUSG00000018322	0.171	0.96
ENSMUSG00000018326	0.106	0.98
ENSMUSG00000018334	0.276	0.85
ENSMUSG00000018339	0.803	0.45
ENSMUSG00000018340	1.652	0.0013
ENSMUSG00000018341	0.93	0.78
ENSMUSG00000018347	-0.194	0.96
ENSMUSG00000018362	0.07	1
ENSMUSG00000018363	0.018	1
ENSMUSG00000018372	-0.063	1
ENSMUSG00000018377	-0.203	0.87
ENSMUSG00000018378	-0.412	0.6
ENSMUSG00000018379	-0.123	0.96
ENSMUSG00000018381	0.875	0.6
ENSMUSG00000018387	0.288	0.95
ENSMUSG00000018395	-0.329	0.62
ENSMUSG00000018398	1	0.029
ENSMUSG00000018401	-0.17	0.9
ENSMUSG00000018405	0.008	1
ENSMUSG00000018411	-0.259	0.89
ENSMUSG00000018412	-0.109	0.98
ENSMUSG00000018415	-0.132	0.97
ENSMUSG00000018417	-0.014	1
ENSMUSG00000018425	-0.107	0.98
ENSMUSG00000018427	0.014	1
ENSMUSG00000018428	-0.211	0.87
ENSMUSG00000018433	-0.132	0.96
ENSMUSG00000018442	0.006	1
ENSMUSG00000018446	0.081	1
ENSMUSG00000018449	-0.065	1
ENSMUSG00000018451	-0.462	0.36
ENSMUSG00000018459	0.149	1
ENSMUSG00000018470	-0.338	0.91
ENSMUSG00000018474	-0.114	0.97
ENSMUSG00000018476	-0.057	1
ENSMUSG00000018479	-0.612	0.92
ENSMUSG00000018481	0.143	0.95
ENSMUSG00000018486	-0.622	0.88
ENSMUSG00000018500	0.998	0.26
ENSMUSG00000018501	0.02	1
ENSMUSG00000018507	-0.257	0.95
ENSMUSG00000018509	-0.314	0.77
ENSMUSG00000018537	-0.252	0.89
ENSMUSG00000018541	-0.016	1
ENSMUSG00000018543	-0.403	0.95
ENSMUSG00000018547	-0.191	0.9
ENSMUSG00000018548	-0.225	0.87
ENSMUSG00000018554	-0.457	0.81
ENSMUSG00000018559	0.223	0.9
ENSMUSG00000018565	-0.168	0.93
ENSMUSG00000018566	0.798	0.62
ENSMUSG00000018567	-0.109	0.97
ENSMUSG00000018569	4.865	0.00027
ENSMUSG00000018570	-0.437	0.78
ENSMUSG00000018572	-0.186	0.9
ENSMUSG00000018574	-0.001	1
ENSMUSG00000018581	0.791	0.41
ENSMUSG00000018583	0.031	1
ENSMUSG00000018585	0.203	0.94
ENSMUSG00000018589	-0.291	0.88
ENSMUSG00000018593	0.863	0.082
ENSMUSG00000018599	-0.178	0.97
ENSMUSG00000018604	2.169	0.00048
ENSMUSG00000018634	-0.09	1
ENSMUSG00000018648	0.084	1
ENSMUSG00000018651	-0.05	1
ENSMUSG00000018654	0.109	1
ENSMUSG00000018659	-0.553	0.54
ENSMUSG00000018661	-0.12	0.97
ENSMUSG00000018666	0.034	1
ENSMUSG00000018669	-0.13	0.97
ENSMUSG00000018672	1.434	0.13
ENSMUSG00000018677	0.15	0.95
ENSMUSG00000018678	0.247	0.97
ENSMUSG00000018697	-0.131	0.98
ENSMUSG00000018698	-0.125	1
ENSMUSG00000018707	-0.145	0.95
ENSMUSG00000018727	0.093	1
ENSMUSG00000018733	-0.366	0.88
ENSMUSG00000018736	0.041	1
ENSMUSG00000018740	0.499	0.89
ENSMUSG00000018750	0.103	0.99
ENSMUSG00000018752	1.073	0.52
ENSMUSG00000018761	-0.348	0.7
ENSMUSG00000018765	-0.304	0.62
ENSMUSG00000018770	-0.131	0.96
ENSMUSG00000018774	0.228	0.98
ENSMUSG00000018776	-0.258	1
ENSMUSG00000018796	0.226	0.89
ENSMUSG00000018800	0.198	0.89
ENSMUSG00000018809	0.04	1
ENSMUSG00000018819	1.53	0.098
ENSMUSG00000018820	-0.5	0.29
ENSMUSG00000018821	0.852	0.6
ENSMUSG00000018822	3.48	2.1e-06
ENSMUSG00000018830	2.02	0.068
ENSMUSG00000018841	-0.109	1
ENSMUSG00000018845	4.726	0.00012
ENSMUSG00000018846	-0.016	1
ENSMUSG00000018848	-0.027	1
ENSMUSG00000018849	-0.241	0.88
ENSMUSG00000018858	-0.241	0.87
ENSMUSG00000018861	-0.229	0.95
ENSMUSG00000018862	0.165	1
ENSMUSG00000018865	-0.117	1
ENSMUSG00000018882	0.01	1
ENSMUSG00000018893	2.915	0.055
ENSMUSG00000018899	1.501	0.074
ENSMUSG00000018900	0.02	1
ENSMUSG00000018906	1.12	0.18
ENSMUSG00000018907	2.067	0.79
ENSMUSG00000018909	-0.288	0.74
ENSMUSG00000018919	-1.378	0.6
ENSMUSG00000018920	0.669	0.82
ENSMUSG00000018921	-0.062	1
ENSMUSG00000018923	-0.072	1
ENSMUSG00000018924	1.034	0.92
ENSMUSG00000018927	0.188	1
ENSMUSG00000018930	-0.058	1
ENSMUSG00000018931	-0.196	0.9
ENSMUSG00000018932	0.432	0.82
ENSMUSG00000018965	-0.003	1
ENSMUSG00000018974	-0.306	0.69
ENSMUSG00000018983	0.798	0.47
ENSMUSG00000018986	1.223	0.54
ENSMUSG00000018995	-0.021	1
ENSMUSG00000018999	0.111	0.99
ENSMUSG00000019027	-0.06	1
ENSMUSG00000019039	-0.251	0.82
ENSMUSG00000019054	-0.222	0.86
ENSMUSG00000019055	0.647	0.28
ENSMUSG00000019066	0.011	1
ENSMUSG00000019080	-0.238	0.96
ENSMUSG00000019082	-0.271	0.83
ENSMUSG00000019087	-0.236	0.83
ENSMUSG00000019088	1.042	0.29
ENSMUSG00000019102	1.508	0.64
ENSMUSG00000019122	0.522	0.85
ENSMUSG00000019124	-0.402	0.61
ENSMUSG00000019132	0.131	0.95
ENSMUSG00000019139	0.074	1
ENSMUSG00000019143	-0.219	0.88
ENSMUSG00000019146	-0.187	0.97
ENSMUSG00000019158	-0.096	1
ENSMUSG00000019173	-0.045	1
ENSMUSG00000019178	0.716	0.79
ENSMUSG00000019179	-0.149	0.94
ENSMUSG00000019188	-0.185	0.88
ENSMUSG00000019189	-0.201	0.86
ENSMUSG00000019194	0.682	0.56
ENSMUSG00000019210	-0.266	0.81
ENSMUSG00000019214	0.48	0.82
ENSMUSG00000019230	-0.792	0.029
ENSMUSG00000019235	-0.464	0.7
ENSMUSG00000019254	-0.232	0.82
ENSMUSG00000019256	1.512	0.021
ENSMUSG00000019261	-0.133	0.97
ENSMUSG00000019278	5.828	0.00036
ENSMUSG00000019295	0.081	1
ENSMUSG00000019297	-0.169	0.95
ENSMUSG00000019301	-0.99	0.67
ENSMUSG00000019302	-0.174	0.94
ENSMUSG00000019303	-0.644	0.69
ENSMUSG00000019312	1.957	0.081
ENSMUSG00000019320	-0.517	0.73
ENSMUSG00000019326	2.736	0.026
ENSMUSG00000019338	-0.071	1
ENSMUSG00000019359	-0.426	0.77
ENSMUSG00000019362	0.006	1
ENSMUSG00000019370	-0.234	0.83
ENSMUSG00000019373	-0.138	0.95
ENSMUSG00000019428	-0.188	0.88
ENSMUSG00000019432	-0.314	0.59
ENSMUSG00000019433	-0.036	1
ENSMUSG00000019437	0.596	0.67
ENSMUSG00000019461	0.093	1
ENSMUSG00000019464	0.516	0.89
ENSMUSG00000019467	0.332	0.74
ENSMUSG00000019470	-0.22	0.84
ENSMUSG00000019471	-0.176	0.94
ENSMUSG00000019478	-0.087	1
ENSMUSG00000019487	0.562	0.71
ENSMUSG00000019489	-1.394	0.75
ENSMUSG00000019494	0.082	1
ENSMUSG00000019505	-0.247	0.81
ENSMUSG00000019518	-0.186	0.9
ENSMUSG00000019528	0.469	0.6
ENSMUSG00000019539	1.383	0.038
ENSMUSG00000019558	-0.086	1
ENSMUSG00000019564	0.09	1
ENSMUSG00000019577	1.083	0.2
ENSMUSG00000019578	-0.281	0.73
ENSMUSG00000019579	0.136	0.97
ENSMUSG00000019590	0.34	0.83
ENSMUSG00000019647	0.135	0.96
ENSMUSG00000019659	-0.179	0.97
ENSMUSG00000019689	-0.284	0.93
ENSMUSG00000019699	-0.274	0.77
ENSMUSG00000019710	-0.086	1
ENSMUSG00000019715	-0.225	0.83
ENSMUSG00000019718	1.177	0.21
ENSMUSG00000019726	0.169	0.91
ENSMUSG00000019731	0.124	0.97
ENSMUSG00000019732	-0.6	0.85
ENSMUSG00000019734	0.503	0.81
ENSMUSG00000019737	0.895	0.54
ENSMUSG00000019738	-0.112	1
ENSMUSG00000019761	2.527	0.05
ENSMUSG00000019762	0.32	1
ENSMUSG00000019763	-0.196	0.94
ENSMUSG00000019767	0.483	0.95
ENSMUSG00000019768	0.953	0.5
ENSMUSG00000019772	1.125	0.37
ENSMUSG00000019773	0.68	0.58
ENSMUSG00000019774	-0.171	0.99
ENSMUSG00000019775	-0.015	1
ENSMUSG00000019777	-0.23	0.8
ENSMUSG00000019779	3.295	0.00072
ENSMUSG00000019782	-0.097	1
ENSMUSG00000019785	-0.331	0.87
ENSMUSG00000019787	4.304	0.0028
ENSMUSG00000019789	0.447	0.78
ENSMUSG00000019790	-0.065	1
ENSMUSG00000019791	-0.051	1
ENSMUSG00000019792	0.008	1
ENSMUSG00000019794	-0.001	1
ENSMUSG00000019795	-0.029	1
ENSMUSG00000019796	-0.261	0.88
ENSMUSG00000019797	-0.071	1
ENSMUSG00000019802	0.072	1
ENSMUSG00000019803	-1.405	0.11
ENSMUSG00000019804	0.051	1
ENSMUSG00000019806	-0.084	1
ENSMUSG00000019808	-0.064	1
ENSMUSG00000019809	-0.028	1
ENSMUSG00000019810	0.07	1
ENSMUSG00000019813	0.201	0.97
ENSMUSG00000019814	0.088	1
ENSMUSG00000019817	1.614	0.004
ENSMUSG00000019818	0.815	0.073
ENSMUSG00000019820	1.08	0.012
ENSMUSG00000019822	-0.023	1
ENSMUSG00000019823	-0.021	1
ENSMUSG00000019826	-0.07	1
ENSMUSG00000019828	-0.48	0.69
ENSMUSG00000019831	-0.104	1
ENSMUSG00000019832	0.809	0.58
ENSMUSG00000019836	-0.869	0.56
ENSMUSG00000019837	-0.257	0.89
ENSMUSG00000019838	1.104	0.2
[truncated: 20,984 more rows]

## Sheet: Mouse brain tumors
id	log_FC	edger.adj.p.value
ENSMUSG00000000001	2.453	0.00018
ENSMUSG00000000028	3.944	2.5e-06
ENSMUSG00000000031	4.338	1.6e-05
ENSMUSG00000000037	1.966	0.025
ENSMUSG00000000049	-0.507	0.94
ENSMUSG00000000056	-0.89	0.26
ENSMUSG00000000058	0.859	0.39
ENSMUSG00000000078	1.521	0.027
ENSMUSG00000000085	-0.91	0.3
ENSMUSG00000000088	-0.674	0.43
ENSMUSG00000000093	3.119	0.001
ENSMUSG00000000094	5.426	0.0028
ENSMUSG00000000120	-2.741	0.013
ENSMUSG00000000125	-7.089	1.4e-06
ENSMUSG00000000126	-3.247	0.0014
ENSMUSG00000000127	0.184	0.84
ENSMUSG00000000131	0.337	0.69
ENSMUSG00000000134	0.512	0.54
ENSMUSG00000000142	-1.664	0.092
ENSMUSG00000000148	1.411	0.061
ENSMUSG00000000149	0.627	0.42
ENSMUSG00000000154	-0.798	0.8
ENSMUSG00000000159	-2.599	0.07
ENSMUSG00000000167	-0.57	0.66
ENSMUSG00000000168	-1.15	0.16
ENSMUSG00000000171	0.607	0.47
ENSMUSG00000000182	-5.219	0.062
ENSMUSG00000000184	3.475	6.7e-06
ENSMUSG00000000194	0.01	1
ENSMUSG00000000197	-3.474	0.0047
ENSMUSG00000000202	-1.518	0.36
ENSMUSG00000000204	4.617	0.0095
ENSMUSG00000000214	-7.727	8.9e-08
ENSMUSG00000000216	-4.702	0.015
ENSMUSG00000000223	-2.859	0.0041
ENSMUSG00000000244	4.799	0.00037
ENSMUSG00000000247	-2.283	0.033
ENSMUSG00000000248	6.775	0.01
ENSMUSG00000000253	-1.873	0.022
ENSMUSG00000000263	-9.276	2.3e-14
ENSMUSG00000000266	0.442	0.59
ENSMUSG00000000275	2.28	0.033
ENSMUSG00000000276	-2.787	0.00021
ENSMUSG00000000278	2.617	0.00052
ENSMUSG00000000282	-0.139	0.94
ENSMUSG00000000290	2.23	0.01
ENSMUSG00000000295	1.929	0.0072
ENSMUSG00000000296	-0.017	1
ENSMUSG00000000301	2.253	0.014
ENSMUSG00000000303	-0.792	0.49
ENSMUSG00000000305	1.149	0.45
ENSMUSG00000000308	-7.571	1e-11
ENSMUSG00000000317	3.789	9.3e-06
ENSMUSG00000000318	-1.39	0.4
ENSMUSG00000000320	-0.483	0.86
ENSMUSG00000000325	-0.152	0.92
ENSMUSG00000000326	0.625	0.5
ENSMUSG00000000339	0.22	0.81
ENSMUSG00000000340	0.243	0.8
ENSMUSG00000000346	0.701	0.38
ENSMUSG00000000355	0.13	0.9
ENSMUSG00000000359	2.22	0.11
ENSMUSG00000000365	1.493	0.41
ENSMUSG00000000374	-1.007	0.19
ENSMUSG00000000378	0.5	0.57
ENSMUSG00000000384	1.265	0.085
ENSMUSG00000000386	2.066	0.12
ENSMUSG00000000392	4.034	0.00055
ENSMUSG00000000394	-5.954	0.065
ENSMUSG00000000399	0.282	0.76
ENSMUSG00000000402	-4.67	0.00059
ENSMUSG00000000409	-1.042	0.42
ENSMUSG00000000416	-0.726	0.67
ENSMUSG00000000420	0.812	0.28
ENSMUSG00000000439	0.091	0.93
ENSMUSG00000000440	2.46	0.07
ENSMUSG00000000441	1.117	0.11
ENSMUSG00000000486	0.63	0.6
ENSMUSG00000000489	0.671	0.58
ENSMUSG00000000530	0.252	0.83
ENSMUSG00000000531	-1.176	0.21
ENSMUSG00000000532	-2.182	0.027
ENSMUSG00000000538	-1.915	0.0089
ENSMUSG00000000552	-2.254	0.0094
ENSMUSG00000000555	3.251	0.00047
ENSMUSG00000000560	-8.688	2.7e-12
ENSMUSG00000000561	1.433	0.034
ENSMUSG00000000562	-2.199	0.15
ENSMUSG00000000563	0.108	0.92
ENSMUSG00000000567	-2.383	0.0025
ENSMUSG00000000568	-0.352	0.71
ENSMUSG00000000579	1.052	0.31
ENSMUSG00000000581	0.255	0.77
ENSMUSG00000000594	0.402	0.62
ENSMUSG00000000600	-0.337	0.75
ENSMUSG00000000605	-1.04	0.19
ENSMUSG00000000627	-3.374	0.0012
ENSMUSG00000000628	3.768	8.1e-07
ENSMUSG00000000631	-0.519	0.62
ENSMUSG00000000632	-5.328	2.6e-10
ENSMUSG00000000673	2.666	0.06
ENSMUSG00000000682	2.568	0.0097
ENSMUSG00000000686	3.615	0.00018
ENSMUSG00000000690	-0.075	1
ENSMUSG00000000693	3.73	2.6e-06
ENSMUSG00000000706	-2.113	0.17
ENSMUSG00000000708	-0.172	0.89
ENSMUSG00000000711	-0.796	0.33
ENSMUSG00000000732	2.62	0.0016
ENSMUSG00000000738	0.705	0.37
ENSMUSG00000000739	0.95	0.66
ENSMUSG00000000740	3.216	2.5e-05
ENSMUSG00000000743	0.935	0.21
ENSMUSG00000000751	0.971	0.18
ENSMUSG00000000753	5.054	0.00031
ENSMUSG00000000759	0.755	0.3
ENSMUSG00000000766	-8.254	3.7e-11
ENSMUSG00000000776	1.589	0.071
ENSMUSG00000000782	3.619	0.0017
ENSMUSG00000000787	0.54	0.5
ENSMUSG00000000791	2.35	0.078
ENSMUSG00000000792	-4.051	0.0006
ENSMUSG00000000794	-5.158	1.5e-07
ENSMUSG00000000804	-1.837	0.013
ENSMUSG00000000805	-6.275	5.1e-09
ENSMUSG00000000811	2.746	0.00026
ENSMUSG00000000817	-1.469	0.54
ENSMUSG00000000823	0.32	0.71
ENSMUSG00000000826	-1.598	0.033
ENSMUSG00000000827	1.313	0.054
ENSMUSG00000000838	0.6	0.47
ENSMUSG00000000861	-1.385	0.36
ENSMUSG00000000876	0.835	0.33
ENSMUSG00000000881	-3.082	4.3e-05
ENSMUSG00000000884	1.395	0.15
ENSMUSG00000000889	-7.381	0.00021
ENSMUSG00000000901	2.624	0.0068
ENSMUSG00000000902	0.871	0.25
ENSMUSG00000000915	-0.75	0.52
ENSMUSG00000000916	1.548	0.066
ENSMUSG00000000934	-0.048	1
ENSMUSG00000000938	11.28	2.9e-05
ENSMUSG00000000942	1.746	0.2
ENSMUSG00000000948	-3.697	0.002
ENSMUSG00000000957	3.821	1e-06
ENSMUSG00000000958	1.976	0.041
ENSMUSG00000000959	0.503	0.57
ENSMUSG00000000976	0.445	0.61
ENSMUSG00000000982	4.21	0.0058
ENSMUSG00000000983	0.879	0.59
ENSMUSG00000001014	-1.355	0.5
ENSMUSG00000001016	0.809	0.29
ENSMUSG00000001017	0.361	0.68
ENSMUSG00000001018	-0.033	1
ENSMUSG00000001020	5.991	2.8e-11
ENSMUSG00000001021	1.664	0.23
ENSMUSG00000001023	-4.829	0.04
ENSMUSG00000001025	3.853	3.9e-06
ENSMUSG00000001029	2.534	0.017
ENSMUSG00000001034	1.77	0.025
ENSMUSG00000001036	-0.029	1
ENSMUSG00000001039	-1.285	0.2
ENSMUSG00000001052	0.496	0.53
ENSMUSG00000001053	0.679	0.51
ENSMUSG00000001054	-0.452	0.66
ENSMUSG00000001056	2.883	5.8e-05
ENSMUSG00000001062	-0.41	0.68
ENSMUSG00000001065	1.423	0.063
ENSMUSG00000001082	2.644	0.0028
ENSMUSG00000001089	-0.507	0.6
ENSMUSG00000001098	1.517	0.055
ENSMUSG00000001100	0.717	0.34
ENSMUSG00000001103	-5.144	0.00024
ENSMUSG00000001105	0.018	0.99
ENSMUSG00000001119	3.436	4.6e-06
ENSMUSG00000001120	-1.778	0.029
ENSMUSG00000001123	2.986	0.0013
ENSMUSG00000001127	-1.099	0.15
ENSMUSG00000001128	0.873	0.4
ENSMUSG00000001131	8.056	9.2e-12
ENSMUSG00000001134	1.28	0.13
ENSMUSG00000001138	0.082	0.95
ENSMUSG00000001143	-0.82	0.34
ENSMUSG00000001150	0.533	0.5
ENSMUSG00000001151	0.63	0.41
ENSMUSG00000001156	-0.044	1
ENSMUSG00000001157	0.031	0.98
ENSMUSG00000001158	0.585	0.46
ENSMUSG00000001166	-1.119	0.37
ENSMUSG00000001173	-1.006	0.19
ENSMUSG00000001175	-2.546	0.00054
ENSMUSG00000001211	-1.074	0.18
ENSMUSG00000001225	-5.05	0.069
ENSMUSG00000001227	-3.22	0.00022
ENSMUSG00000001228	6.665	1.2e-15
ENSMUSG00000001229	0.494	0.58
ENSMUSG00000001240	1.159	0.18
ENSMUSG00000001247	-0.779	0.59
ENSMUSG00000001248	0.308	0.74
ENSMUSG00000001249	-0.604	0.67
ENSMUSG00000001260	-8.886	1.5e-16
ENSMUSG00000001270	0.009	1
ENSMUSG00000001280	1.627	0.016
ENSMUSG00000001281	2.072	0.1
ENSMUSG00000001285	0.842	0.33
ENSMUSG00000001288	2.964	2.4e-05
ENSMUSG00000001289	-0.275	0.79
ENSMUSG00000001300	-1.467	0.055
ENSMUSG00000001305	2.444	0.0011
ENSMUSG00000001313	-0.383	0.83
ENSMUSG00000001323	-2.846	8.2e-05
ENSMUSG00000001333	-3.082	0.01
ENSMUSG00000001334	-6.64	2.9e-14
ENSMUSG00000001348	9.732	7.7e-10
ENSMUSG00000001349	-1.221	0.57
ENSMUSG00000001366	-1.85	0.018
ENSMUSG00000001376	-0.343	0.73
ENSMUSG00000001380	-0.186	0.88
ENSMUSG00000001383	-1.808	0.015
ENSMUSG00000001403	7.297	7.6e-15
ENSMUSG00000001415	0.652	0.4
ENSMUSG00000001416	2.239	0.00068
ENSMUSG00000001418	0.102	0.93
ENSMUSG00000001419	-0.962	0.26
ENSMUSG00000001420	0.637	0.64
ENSMUSG00000001424	2.756	0.00056
ENSMUSG00000001435	1.972	0.016
ENSMUSG00000001436	3.551	5.2e-05
ENSMUSG00000001440	1.346	0.07
ENSMUSG00000001441	-1.143	0.13
ENSMUSG00000001444	-6.742	0.0046
ENSMUSG00000001445	0.175	0.87
ENSMUSG00000001467	0.261	0.77
ENSMUSG00000001472	-0.548	0.57
ENSMUSG00000001473	5.729	2.1e-08
ENSMUSG00000001482	0.833	0.29
ENSMUSG00000001493	2.003	0.047
ENSMUSG00000001494	4.156	0.033
ENSMUSG00000001496	-6.487	0.003
ENSMUSG00000001497	6.87	7.5e-08
ENSMUSG00000001504	1.638	0.044
ENSMUSG00000001506	12.027	4.7e-08
ENSMUSG00000001507	0.067	0.97
ENSMUSG00000001508	2.431	0.19
ENSMUSG00000001510	6.652	0.00014
ENSMUSG00000001517	5.778	2.1e-13
ENSMUSG00000001518	0.293	0.77
ENSMUSG00000001520	-6.415	1.1e-08
ENSMUSG00000001521	1.192	0.14
ENSMUSG00000001524	1.44	0.091
ENSMUSG00000001525	2.228	0.00067
ENSMUSG00000001542	1.549	0.12
ENSMUSG00000001552	-0.467	0.65
ENSMUSG00000001555	7.511	3.9e-08
ENSMUSG00000001558	-0.798	0.64
ENSMUSG00000001569	1.128	0.11
ENSMUSG00000001576	0.981	0.21
ENSMUSG00000001588	0.239	0.99
ENSMUSG00000001604	0.525	0.72
ENSMUSG00000001627	0.868	0.23
ENSMUSG00000001630	3.125	0.0075
ENSMUSG00000001632	0.776	0.3
ENSMUSG00000001642	2.497	0.00049
ENSMUSG00000001661	0.027	1
ENSMUSG00000001663	-1.179	0.35
ENSMUSG00000001665	-1.27	0.24
ENSMUSG00000001666	-0.108	0.97
ENSMUSG00000001672	0.572	0.73
ENSMUSG00000001674	2.175	0.002
ENSMUSG00000001687	-1.203	0.12
ENSMUSG00000001700	-0.396	0.76
ENSMUSG00000001707	1.289	0.071
ENSMUSG00000001729	0.986	0.18
ENSMUSG00000001739	1.899	0.19
ENSMUSG00000001741	-2.886	0.0012
ENSMUSG00000001750	2.52	0.013
ENSMUSG00000001751	1.748	0.058
ENSMUSG00000001755	0.404	0.68
ENSMUSG00000001761	3.158	9.1e-06
ENSMUSG00000001763	-2.038	0.027
ENSMUSG00000001767	0.826	0.26
ENSMUSG00000001768	1.821	0.0097
ENSMUSG00000001773	-5.818	2.7e-08
ENSMUSG00000001774	-1.051	0.19
ENSMUSG00000001783	1.273	0.064
ENSMUSG00000001785	2.336	0.00039
ENSMUSG00000001786	0.207	0.85
ENSMUSG00000001794	0.612	0.42
ENSMUSG00000001802	-0.561	0.56
ENSMUSG00000001815	-6.822	0.0013
ENSMUSG00000001827	-4.163	0.004
ENSMUSG00000001829	-0.046	1
ENSMUSG00000001833	-0.273	0.8
ENSMUSG00000001844	0.717	0.42
ENSMUSG00000001847	0.52	0.51
ENSMUSG00000001855	0.868	0.25
ENSMUSG00000001864	2.705	0.001
ENSMUSG00000001870	2.201	0.0095
ENSMUSG00000001891	0.433	0.63
ENSMUSG00000001901	-8.091	2.9e-05
ENSMUSG00000001909	1.061	0.17
ENSMUSG00000001910	0.638	0.4
ENSMUSG00000001911	0.146	0.88
ENSMUSG00000001918	5.752	4.9e-10
ENSMUSG00000001924	0.519	0.51
ENSMUSG00000001930	0.245	0.82
ENSMUSG00000001942	-1.901	0.019
ENSMUSG00000001943	-0.941	0.49
ENSMUSG00000001946	0.773	0.41
ENSMUSG00000001948	-1.891	0.086
ENSMUSG00000001962	0.647	0.45
ENSMUSG00000001964	0.974	0.21
ENSMUSG00000001983	-0.084	0.98
ENSMUSG00000001985	0.372	0.83
ENSMUSG00000001986	-1.358	0.41
ENSMUSG00000001988	-7.851	6e-05
ENSMUSG00000001995	-1.104	0.2
ENSMUSG00000001998	0.039	0.98
ENSMUSG00000001999	0.572	0.53
ENSMUSG00000002006	-1.183	0.14
ENSMUSG00000002007	0.198	0.9
ENSMUSG00000002010	0.025	0.99
ENSMUSG00000002012	-2.955	0.00099
ENSMUSG00000002014	2.08	0.0025
ENSMUSG00000002015	1.179	0.089
ENSMUSG00000002017	1.542	0.033
ENSMUSG00000002020	-0.67	0.58
ENSMUSG00000002028	-1.203	0.11
ENSMUSG00000002031	0.137	0.9
ENSMUSG00000002032	-4.703	8.2e-08
ENSMUSG00000002033	-3.175	0.27
ENSMUSG00000002043	2.24	0.032
ENSMUSG00000002052	-0.282	0.79
ENSMUSG00000002055	1.91	0.0048
ENSMUSG00000002058	0.134	0.92
ENSMUSG00000002059	2.547	0.0031
ENSMUSG00000002064	0.101	0.93
ENSMUSG00000002068	0.806	0.38
ENSMUSG00000002076	0.017	1
ENSMUSG00000002083	1.948	0.087
ENSMUSG00000002100	-7.393	1.4e-06
ENSMUSG00000002102	0.648	0.43
ENSMUSG00000002103	-0.761	0.35
ENSMUSG00000002104	1.418	0.42
ENSMUSG00000002105	1.93	0.058
ENSMUSG00000002107	-3.356	0.0015
ENSMUSG00000002108	1.352	0.26
ENSMUSG00000002109	-0.572	0.6
ENSMUSG00000002111	2.961	0.0082
ENSMUSG00000002129	0.745	0.31
ENSMUSG00000002147	2.573	0.022
ENSMUSG00000002190	-3.896	0.0031
ENSMUSG00000002204	6.918	0.0015
ENSMUSG00000002205	0.341	0.72
ENSMUSG00000002210	0.391	0.69
ENSMUSG00000002221	0.421	0.61
ENSMUSG00000002222	-0.383	0.68
ENSMUSG00000002227	2.102	0.012
ENSMUSG00000002228	1.549	0.17
ENSMUSG00000002233	3.708	5.4e-07
ENSMUSG00000002249	3.301	0.00021
ENSMUSG00000002250	0.81	0.38
ENSMUSG00000002257	3.59	0.0061
ENSMUSG00000002265	-4.784	4.6e-05
ENSMUSG00000002266	-5.771	3.6e-06
ENSMUSG00000002274	1.381	0.2
ENSMUSG00000002279	1.123	0.16
ENSMUSG00000002280	0.349	0.73
ENSMUSG00000002289	2.516	0.028
ENSMUSG00000002297	4.52	2.6e-10
ENSMUSG00000002307	1.322	0.085
ENSMUSG00000002308	1.373	0.072
ENSMUSG00000002319	1.631	0.063
ENSMUSG00000002320	1.401	0.075
ENSMUSG00000002324	-0.321	0.94
ENSMUSG00000002325	0.784	0.37
ENSMUSG00000002326	0.841	0.32
ENSMUSG00000002329	-0.438	0.67
ENSMUSG00000002332	-0.131	0.93
ENSMUSG00000002341	0.576	0.68
ENSMUSG00000002342	1.368	0.073
ENSMUSG00000002343	1.364	0.11
ENSMUSG00000002345	1.024	0.24
ENSMUSG00000002346	-1.647	0.089
ENSMUSG00000002365	1.972	0.0038
ENSMUSG00000002372	1.137	0.11
ENSMUSG00000002379	0.388	0.7
ENSMUSG00000002384	6.689	0.0011
ENSMUSG00000002393	1.792	0.039
ENSMUSG00000002395	1.119	0.16
ENSMUSG00000002396	-0.781	0.46
ENSMUSG00000002409	-0.22	0.88
ENSMUSG00000002413	-1.434	0.055
ENSMUSG00000002416	-0.461	0.61
ENSMUSG00000002428	0.388	0.64
ENSMUSG00000002455	0.523	0.51
ENSMUSG00000002458	1.759	0.027
ENSMUSG00000002459	-2.483	0.044
ENSMUSG00000002475	-4.553	2.2e-05
ENSMUSG00000002477	0.994	0.16
ENSMUSG00000002486	0.705	0.44
ENSMUSG00000002489	-2.745	0.0034
ENSMUSG00000002496	0.014	1
ENSMUSG00000002500	-0.356	0.93
ENSMUSG00000002504	-0.094	0.98
ENSMUSG00000002524	0.732	0.33
ENSMUSG00000002546	0.078	0.95
ENSMUSG00000002550	0.348	0.71
ENSMUSG00000002565	5.125	1.2e-06
ENSMUSG00000002578	-2.393	0.057
ENSMUSG00000002580	-1.147	0.16
ENSMUSG00000002588	1.504	0.33
ENSMUSG00000002602	1.512	0.042
ENSMUSG00000002603	4.641	5.5e-05
ENSMUSG00000002608	0.247	0.8
ENSMUSG00000002617	-0.257	0.81
ENSMUSG00000002625	-1.178	0.12
ENSMUSG00000002633	-8.796	1.4e-06
ENSMUSG00000002635	1.065	0.2
ENSMUSG00000002658	0.67	0.43
ENSMUSG00000002660	0.978	0.25
ENSMUSG00000002661	-0.54	0.66
ENSMUSG00000002668	-0.196	0.96
ENSMUSG00000002679	-0.042	1
ENSMUSG00000002688	-0.104	0.99
ENSMUSG00000002699	2.085	0.023
ENSMUSG00000002718	1.34	0.057
ENSMUSG00000002728	0.281	0.75
ENSMUSG00000002731	0.792	0.31
ENSMUSG00000002732	4.705	1.7e-06
ENSMUSG00000002733	-0.061	0.98
ENSMUSG00000002741	0.991	0.17
ENSMUSG00000002748	0.534	0.5
ENSMUSG00000002763	0.181	0.87
ENSMUSG00000002767	1.448	0.071
ENSMUSG00000002768	-0.053	0.99
ENSMUSG00000002769	-1.584	0.23
ENSMUSG00000002771	-2.621	0.0093
ENSMUSG00000002778	1.946	0.0049
ENSMUSG00000002781	-0.826	0.43
ENSMUSG00000002791	0.207	1
ENSMUSG00000002797	0.188	0.87
ENSMUSG00000002799	-0.289	0.85
ENSMUSG00000002803	-1.959	0.023
ENSMUSG00000002804	1.579	0.086
ENSMUSG00000002808	0.011	1
ENSMUSG00000002812	1.164	0.12
ENSMUSG00000002814	1.592	0.037
ENSMUSG00000002820	-0.42	0.73
ENSMUSG00000002825	1.853	0.063
ENSMUSG00000002831	1.617	0.3
ENSMUSG00000002833	0.413	0.63
ENSMUSG00000002835	4.148	1.2e-09
ENSMUSG00000002844	-0.221	0.85
ENSMUSG00000002845	2.194	0.0079
ENSMUSG00000002846	0.37	0.73
ENSMUSG00000002847	1.766	0.19
ENSMUSG00000002870	4.883	3e-13
ENSMUSG00000002871	0.309	0.77
ENSMUSG00000002881	0.655	0.46
ENSMUSG00000002885	2.058	0.0056
ENSMUSG00000002897	-0.719	0.46
ENSMUSG00000002900	1.411	0.044
ENSMUSG00000002908	0.101	0.96
ENSMUSG00000002910	1.001	0.37
ENSMUSG00000002930	-12.093	5.6e-15
ENSMUSG00000002944	3.456	0.00019
ENSMUSG00000002948	0.335	0.69
ENSMUSG00000002949	1.141	0.14
ENSMUSG00000002957	-0.652	0.43
ENSMUSG00000002963	0.484	0.61
ENSMUSG00000002968	1.107	0.19
ENSMUSG00000002980	-0.463	0.76
ENSMUSG00000002981	-0.097	0.95
ENSMUSG00000002983	1.336	0.15
ENSMUSG00000002984	1.347	0.09
ENSMUSG00000002985	-1.214	0.11
ENSMUSG00000002992	4.576	0.0021
ENSMUSG00000002996	1.066	0.14
ENSMUSG00000002997	-1.106	0.15
ENSMUSG00000003031	0.63	0.45
ENSMUSG00000003032	3.485	4.7e-05
ENSMUSG00000003033	1.313	0.066
ENSMUSG00000003037	1.186	0.11
ENSMUSG00000003038	1.899	0.036
ENSMUSG00000003039	0.282	0.75
ENSMUSG00000003051	0.38	0.84
ENSMUSG00000003062	0.286	0.75
ENSMUSG00000003068	0.746	0.33
ENSMUSG00000003070	0.102	0.95
ENSMUSG00000003072	0.845	0.34
ENSMUSG00000003099	-0.34	0.73
ENSMUSG00000003119	0.157	0.87
ENSMUSG00000003123	-0.083	0.99
ENSMUSG00000003131	-1.153	0.16
ENSMUSG00000003134	-1.843	0.023
ENSMUSG00000003135	0.438	0.61
ENSMUSG00000003153	-1.446	0.053
ENSMUSG00000003154	-0.339	0.74
ENSMUSG00000003161	0.038	0.98
ENSMUSG00000003166	-0.048	1
ENSMUSG00000003184	1.081	0.19
ENSMUSG00000003190	2.64	0.017
ENSMUSG00000003198	0.765	0.42
ENSMUSG00000003199	1.02	0.17
ENSMUSG00000003200	2.878	0.00012
ENSMUSG00000003206	-0.407	0.91
ENSMUSG00000003208	1.129	0.22
ENSMUSG00000003226	0.34	0.69
ENSMUSG00000003227	-2.316	0.24
ENSMUSG00000003228	-1.37	0.13
ENSMUSG00000003233	0.793	0.39
ENSMUSG00000003234	-0.35	0.75
ENSMUSG00000003235	0.825	0.34
ENSMUSG00000003269	0.288	0.74
ENSMUSG00000003271	-4.285	0.0015
ENSMUSG00000003273	-3.784	0.00026
ENSMUSG00000003279	-3.076	0.013
ENSMUSG00000003282	-4.839	1.2e-06
ENSMUSG00000003283	3.822	8.4e-05
ENSMUSG00000003299	0.793	0.42
ENSMUSG00000003308	0.017	1
ENSMUSG00000003309	-1.378	0.47
ENSMUSG00000003316	0.428	0.62
ENSMUSG00000003341	-1.049	0.46
ENSMUSG00000003344	-0.44	0.68
ENSMUSG00000003345	0.28	0.78
ENSMUSG00000003346	0.533	0.61
ENSMUSG00000003348	1.967	0.012
ENSMUSG00000003352	-1.538	0.13
ENSMUSG00000003354	-5.876	1.1e-06
ENSMUSG00000003355	6.361	3.1e-06
ENSMUSG00000003360	0.745	0.31
ENSMUSG00000003363	-2.099	0.0058
ENSMUSG00000003378	-1.436	0.093
ENSMUSG00000003380	0.831	0.32
ENSMUSG00000003382	0.449	0.58
ENSMUSG00000003402	1.404	0.079
ENSMUSG00000003410	-5.067	5.5e-06
ENSMUSG00000003411	-2.098	0.11
ENSMUSG00000003418	-0.614	0.66
ENSMUSG00000003420	1.678	0.044
ENSMUSG00000003421	0.326	0.76
ENSMUSG00000003423	1.327	0.11
ENSMUSG00000003429	2.614	0.00013
ENSMUSG00000003435	0.422	0.62
ENSMUSG00000003436	2.182	0.16
ENSMUSG00000003437	0.22	0.81
ENSMUSG00000003438	2.165	0.002
ENSMUSG00000003444	0.394	0.71
ENSMUSG00000003452	3.333	0.013
ENSMUSG00000003458	1.188	0.099
ENSMUSG00000003464	-0.021	1
ENSMUSG00000003469	-7.908	2.8e-09
ENSMUSG00000003476	-2.305	0.18
ENSMUSG00000003477	-0.803	0.7
ENSMUSG00000003484	6.942	0.00025
ENSMUSG00000003500	2.55	0.013
ENSMUSG00000003518	-1.202	0.28
ENSMUSG00000003526	-0.067	1
ENSMUSG00000003527	0.335	0.74
ENSMUSG00000003528	0.743	0.42
ENSMUSG00000003531	-0.353	0.76
ENSMUSG00000003534	1.292	0.1
ENSMUSG00000003541	2.837	0.01
ENSMUSG00000003545	2.761	0.035
ENSMUSG00000003546	0.489	0.62
ENSMUSG00000003549	1.215	0.15
ENSMUSG00000003559	-0.609	0.69
ENSMUSG00000003573	-0.635	0.54
ENSMUSG00000003575	-1.705	0.027
ENSMUSG00000003581	0.436	0.64
ENSMUSG00000003585	-1.143	0.36
ENSMUSG00000003604	0.95	0.29
ENSMUSG00000003617	1.476	0.048
ENSMUSG00000003623	1.284	0.11
ENSMUSG00000003644	-0.296	0.8
ENSMUSG00000003657	-6.883	5.4e-15
ENSMUSG00000003660	0.854	0.26
ENSMUSG00000003662	-0.393	0.68
ENSMUSG00000003665	-6.776	0.0016
ENSMUSG00000003680	0.886	0.31
ENSMUSG00000003721	-0.76	0.36
ENSMUSG00000003731	-0.779	0.33
ENSMUSG00000003746	-2.1	0.018
ENSMUSG00000003752	0.869	0.32
ENSMUSG00000003762	-0.014	1
ENSMUSG00000003778	0.028	0.98
ENSMUSG00000003779	6.188	2.3e-13
ENSMUSG00000003808	1.931	0.0063
ENSMUSG00000003809	0.118	0.91
ENSMUSG00000003810	-0.413	0.67
ENSMUSG00000003812	1.294	0.14
ENSMUSG00000003813	0.689	0.44
ENSMUSG00000003814	1.322	0.075
ENSMUSG00000003824	3.577	7.4e-06
ENSMUSG00000003847	0.268	0.76
ENSMUSG00000003848	2.279	0.0021
ENSMUSG00000003849	0.304	0.81
ENSMUSG00000003863	-4.341	1.5e-08
ENSMUSG00000003865	1.567	0.042
ENSMUSG00000003868	2.735	6.5e-05
ENSMUSG00000003872	-4.563	1.5e-05
ENSMUSG00000003873	1.946	0.01
ENSMUSG00000003882	-0.649	0.67
ENSMUSG00000003923	0.46	0.57
ENSMUSG00000003929	-0.448	0.62
ENSMUSG00000003934	-5.242	2.6e-10
ENSMUSG00000003948	-2.584	0.00078
ENSMUSG00000003949	-4.393	0.00074
ENSMUSG00000003955	0.938	0.23
ENSMUSG00000003970	2.626	0.00019
ENSMUSG00000003974	-7.851	4.4e-17
ENSMUSG00000003992	-1.327	0.11
ENSMUSG00000004018	0.398	0.7
ENSMUSG00000004031	-2.234	0.097
ENSMUSG00000004032	0.031	0.98
ENSMUSG00000004035	-1.799	0.048
ENSMUSG00000004040	1.402	0.04
ENSMUSG00000004043	1.262	0.27
ENSMUSG00000004044	2.979	0.0039
ENSMUSG00000004054	1.17	0.21
ENSMUSG00000004056	0.901	0.2
ENSMUSG00000004069	0.16	0.89
ENSMUSG00000004070	-0.735	0.44
ENSMUSG00000004071	-1.588	0.034
ENSMUSG00000004085	1.492	0.082
ENSMUSG00000004096	0.099	0.92
ENSMUSG00000004098	4.081	5.4e-06
ENSMUSG00000004099	1.537	0.023
ENSMUSG00000004100	3.072	0.00038
ENSMUSG00000004105	2.921	0.0018
ENSMUSG00000004110	-6.637	1.1e-13
ENSMUSG00000004113	-5.565	2.3e-09
ENSMUSG00000004127	0.751	0.42
ENSMUSG00000004151	-0.234	0.94
ENSMUSG00000004187	-6.295	1.3e-13
ENSMUSG00000004207	-0.336	0.74
ENSMUSG00000004221	-0.214	0.84
ENSMUSG00000004231	-6.996	0.00095
ENSMUSG00000004233	0.347	0.74
ENSMUSG00000004263	-0.324	0.81
ENSMUSG00000004264	2.421	0.00084
ENSMUSG00000004266	1.906	0.03
ENSMUSG00000004267	-6.573	1.5e-14
ENSMUSG00000004268	2.104	0.0016
ENSMUSG00000004270	1.591	0.059
ENSMUSG00000004285	-0.052	0.99
ENSMUSG00000004317	0.536	0.49
ENSMUSG00000004319	-1.478	0.071
ENSMUSG00000004328	-3.471	0.0029
ENSMUSG00000004341	-0.861	0.73
ENSMUSG00000004347	-0.7	0.72
ENSMUSG00000004356	2.126	0.0025
ENSMUSG00000004359	4.439	0.0045
ENSMUSG00000004360	-2.894	0.031
ENSMUSG00000004364	-0.502	0.57
ENSMUSG00000004366	-9.133	6.6e-15
ENSMUSG00000004371	-0.103	1
ENSMUSG00000004383	-1.183	0.12
ENSMUSG00000004393	1.685	0.012
ENSMUSG00000004394	0.576	0.47
ENSMUSG00000004415	-3.547	0.0012
ENSMUSG00000004446	3.625	0.00041
ENSMUSG00000004451	1.593	0.036
ENSMUSG00000004455	0.426	0.61
ENSMUSG00000004460	0.671	0.42
ENSMUSG00000004462	0.316	0.76
ENSMUSG00000004473	5.199	0.00029
ENSMUSG00000004500	1.071	0.17
ENSMUSG00000004508	0.519	0.54
ENSMUSG00000004530	0.855	0.24
ENSMUSG00000004535	-0.11	0.94
ENSMUSG00000004552	1.601	0.22
ENSMUSG00000004558	-2.534	0.017
ENSMUSG00000004561	-0.469	0.66
ENSMUSG00000004562	1.27	0.087
ENSMUSG00000004565	-0.856	0.31
ENSMUSG00000004567	-0.337	0.74
ENSMUSG00000004568	-0.047	1
ENSMUSG00000004591	1.403	0.04
ENSMUSG00000004609	-0.034	1
ENSMUSG00000004610	2.213	0.01
ENSMUSG00000004626	-0.142	0.95
ENSMUSG00000004630	-10.564	3.5e-09
ENSMUSG00000004631	0.548	0.48
ENSMUSG00000004633	-5.261	2.2e-08
ENSMUSG00000004637	0.187	0.85
ENSMUSG00000004642	1.588	0.021
ENSMUSG00000004655	4.806	1.4e-06
ENSMUSG00000004661	-0.645	0.61
ENSMUSG00000004665	6.924	3e-07
ENSMUSG00000004667	1.958	0.018
ENSMUSG00000004668	2.784	0.037
ENSMUSG00000004677	2.479	0.00079
ENSMUSG00000004698	-1.711	0.11
ENSMUSG00000004707	5.316	3.2e-05
ENSMUSG00000004709	3.049	0.0033
ENSMUSG00000004730	1.911	0.017
ENSMUSG00000004748	-3.353	4.7e-05
ENSMUSG00000004768	-0.369	0.7
ENSMUSG00000004771	-1.096	0.16
ENSMUSG00000004788	0.439	0.65
ENSMUSG00000004789	0.162	0.87
ENSMUSG00000004791	0.8	0.51
ENSMUSG00000004798	-0.621	0.48
ENSMUSG00000004815	-1.277	0.095
ENSMUSG00000004837	0.191	0.9
ENSMUSG00000004843	-0.195	0.86
ENSMUSG00000004846	2.488	0.00026
ENSMUSG00000004849	-0.271	0.8
ENSMUSG00000004864	3.577	0.018
ENSMUSG00000004865	0.958	0.19
ENSMUSG00000004872	-1.019	0.6
ENSMUSG00000004880	2.503	6.4e-05
ENSMUSG00000004885	-2.003	0.091
ENSMUSG00000004891	3.16	2.2e-06
ENSMUSG00000004892	0.411	0.75
ENSMUSG00000004894	-6.434	5.7e-08
ENSMUSG00000004895	0.638	0.42
ENSMUSG00000004896	0.065	0.96
ENSMUSG00000004897	1.835	0.0057
ENSMUSG00000004902	-2.729	0.015
ENSMUSG00000004929	2.319	0.0041
ENSMUSG00000004931	1.865	0.061
ENSMUSG00000004933	-4.54	3.3e-05
ENSMUSG00000004934	0.782	0.42
ENSMUSG00000004936	-1.773	0.022
ENSMUSG00000004937	0.413	0.63
ENSMUSG00000004945	0.564	0.48
ENSMUSG00000004947	1.685	0.046
ENSMUSG00000004951	-0.46	0.82
ENSMUSG00000004952	0.989	0.42
ENSMUSG00000004961	-5.673	6.8e-07
ENSMUSG00000004980	1.34	0.052
ENSMUSG00000004994	0.126	0.92
ENSMUSG00000004996	2.381	0.005
ENSMUSG00000005034	-2.3	0.0019
ENSMUSG00000005043	0.466	0.68
ENSMUSG00000005045	-5.235	2.8e-08
ENSMUSG00000005054	1.668	0.029
ENSMUSG00000005057	1.191	0.21
ENSMUSG00000005069	0.926	0.22
ENSMUSG00000005078	-0.328	0.75
ENSMUSG00000005087	3.419	2.5e-06
ENSMUSG00000005089	-5.441	3.4e-09
ENSMUSG00000005102	0.22	0.81
ENSMUSG00000005103	0.799	0.27
ENSMUSG00000005107	0.876	0.44
ENSMUSG00000005124	5.586	3.3e-05
ENSMUSG00000005125	-2.071	0.0067
ENSMUSG00000005131	1.578	0.28
ENSMUSG00000005142	1.73	0.03
ENSMUSG00000005148	-0.063	1
ENSMUSG00000005150	0.359	0.73
ENSMUSG00000005161	1.343	0.049
ENSMUSG00000005198	0.634	0.42
ENSMUSG00000005204	0.41	0.63
ENSMUSG00000005220	-0.028	1
ENSMUSG00000005225	0.429	0.6
ENSMUSG00000005233	5.985	3.2e-10
ENSMUSG00000005237	-2.603	0.0097
ENSMUSG00000005251	-7.501	0.0002
ENSMUSG00000005262	-0.226	0.84
ENSMUSG00000005267	-0.121	0.96
ENSMUSG00000005268	-7.623	5.4e-11
ENSMUSG00000005299	-0.526	0.55
ENSMUSG00000005312	-0.154	0.9
ENSMUSG00000005320	3.496	0.044
ENSMUSG00000005338	-7.057	3e-15
ENSMUSG00000005354	0.277	0.75
ENSMUSG00000005357	-5.245	1.6e-05
ENSMUSG00000005360	-2.157	0.023
ENSMUSG00000005362	-0.67	0.43
ENSMUSG00000005370	1.905	0.004
ENSMUSG00000005371	-0.352	0.73
ENSMUSG00000005373	-0.854	0.57
ENSMUSG00000005374	1.333	0.062
ENSMUSG00000005378	0.927	0.3
ENSMUSG00000005397	2.407	0.00036
ENSMUSG00000005410	5.066	1.7e-13
ENSMUSG00000005413	4.673	1.3e-05
ENSMUSG00000005417	-0.655	0.44
ENSMUSG00000005442	-0.226	0.83
ENSMUSG00000005447	1.424	0.1
ENSMUSG00000005465	1.664	0.2
ENSMUSG00000005469	-0.766	0.36
ENSMUSG00000005470	5.531	2.4e-08
ENSMUSG00000005474	2.528	0.26
ENSMUSG00000005481	3.552	1e-06
ENSMUSG00000005483	0.751	0.31
ENSMUSG00000005493	1.276	0.32
ENSMUSG00000005501	0.769	0.3
ENSMUSG00000005503	-5.157	0.056
ENSMUSG00000005505	-0.137	0.92
ENSMUSG00000005506	-0.585	0.49
ENSMUSG00000005510	-0.135	0.92
ENSMUSG00000005514	0.041	0.98
ENSMUSG00000005533	0.705	0.38
ENSMUSG00000005534	0.734	0.33
ENSMUSG00000005547	0.725	0.72
ENSMUSG00000005553	0.823	0.59
ENSMUSG00000005566	1.996	0.0022
ENSMUSG00000005575	0.102	0.92
ENSMUSG00000005580	-1.893	0.024
ENSMUSG00000005583	-0.292	0.88
ENSMUSG00000005609	0.378	0.65
ENSMUSG00000005610	0.999	0.17
ENSMUSG00000005611	-1.869	0.099
ENSMUSG00000005615	0.594	0.5
ENSMUSG00000005621	0.313	0.71
ENSMUSG00000005625	0.794	0.28
ENSMUSG00000005628	-0.696	0.7
ENSMUSG00000005640	-6.73	0.0038
ENSMUSG00000005649	-0.745	0.76
ENSMUSG00000005656	0.87	0.22
ENSMUSG00000005667	3.09	0.00011
ENSMUSG00000005672	0.053	0.97
ENSMUSG00000005674	-0.629	0.47
ENSMUSG00000005677	-2.664	0.2
ENSMUSG00000005681	-1.723	0.65
ENSMUSG00000005682	0.972	0.19
ENSMUSG00000005683	0.081	0.94
ENSMUSG00000005686	-0.219	0.9
ENSMUSG00000005687	0.641	0.39
ENSMUSG00000005696	-5.884	0.018
ENSMUSG00000005698	0.788	0.28
ENSMUSG00000005699	-0.304	0.82
ENSMUSG00000005705	1.361	0.49
ENSMUSG00000005716	-10.35	2e-20
ENSMUSG00000005718	2.601	0.0039
ENSMUSG00000005732	1.654	0.027
ENSMUSG00000005763	-0.357	0.96
ENSMUSG00000005774	-0.029	1
ENSMUSG00000005779	1.347	0.051
ENSMUSG00000005800	3.92	0.012
ENSMUSG00000005802	0.131	0.91
ENSMUSG00000005803	-0.027	1
ENSMUSG00000005804	-0.075	0.97
ENSMUSG00000005813	0.737	0.31
ENSMUSG00000005823	0.755	0.36
ENSMUSG00000005836	6.55	0.00019
ENSMUSG00000005846	2.041	0.0059
ENSMUSG00000005864	-0.744	0.72
ENSMUSG00000005871	-2.265	0.002
ENSMUSG00000005873	-2.487	0.00063
ENSMUSG00000005881	1.035	0.14
ENSMUSG00000005882	0.032	0.98
ENSMUSG00000005883	-3.413	0.1
ENSMUSG00000005886	-0.459	0.61
ENSMUSG00000005892	-6.339	1.2e-06
ENSMUSG00000005893	-0.602	0.49
ENSMUSG00000005897	1.106	0.16
ENSMUSG00000005899	0.56	0.51
ENSMUSG00000005907	-0.668	0.46
ENSMUSG00000005917	-2.407	0.088
ENSMUSG00000005936	1.029	0.16
ENSMUSG00000005947	1.006	0.43
ENSMUSG00000005949	0.347	0.72
ENSMUSG00000005950	-1.421	0.31
ENSMUSG00000005951	-0.057	1
ENSMUSG00000005958	1.273	0.14
ENSMUSG00000005968	0.916	0.32
ENSMUSG00000005973	3.494	7.3e-07
ENSMUSG00000005981	0.592	0.53
ENSMUSG00000005982	-0.831	0.34
ENSMUSG00000005983	-0.896	0.46
ENSMUSG00000005986	-3.684	0.0002
ENSMUSG00000005994	-5.92	0.02
ENSMUSG00000006005	0.805	0.28
ENSMUSG00000006010	-0.226	0.84
ENSMUSG00000006014	0.03	0.99
ENSMUSG00000006019	1.177	0.18
ENSMUSG00000006021	0.008	1
ENSMUSG00000006024	-0.326	0.75
ENSMUSG00000006050	-0.156	0.91
ENSMUSG00000006057	0.982	0.28
ENSMUSG00000006058	-0.373	0.72
ENSMUSG00000006095	0.344	0.69
ENSMUSG00000006127	-1.054	0.19
ENSMUSG00000006134	0.47	0.56
ENSMUSG00000006154	0.141	0.94
ENSMUSG00000006169	1.949	0.0037
ENSMUSG00000006179	1.518	0.2
ENSMUSG00000006191	0.374	0.65
ENSMUSG00000006204	-1.616	0.46
ENSMUSG00000006205	-1.747	0.1
ENSMUSG00000006215	0.518	0.59
ENSMUSG00000006216	9.419	0.00028
ENSMUSG00000006218	0.541	0.74
ENSMUSG00000006219	2.866	0.0045
ENSMUSG00000006221	8.44	0.00012
ENSMUSG00000006235	0.229	0.9
ENSMUSG00000006241	-2.916	0.0037
ENSMUSG00000006262	0.482	0.57
ENSMUSG00000006269	3.025	0.13
ENSMUSG00000006270	1.098	0.56
ENSMUSG00000006273	-1.571	0.046
ENSMUSG00000006276	0.293	0.74
ENSMUSG00000006281	1.795	0.019
ENSMUSG00000006288	0.172	0.87
ENSMUSG00000006289	0.805	0.34
ENSMUSG00000006299	0.921	0.25
ENSMUSG00000006301	1.088	0.19
ENSMUSG00000006304	0.535	0.52
ENSMUSG00000006307	0.59	0.44
ENSMUSG00000006313	0.115	1
ENSMUSG00000006315	1.43	0.044
ENSMUSG00000006333	2.847	6.9e-05
ENSMUSG00000006335	-0.027	1
ENSMUSG00000006342	-3.359	0.0013
ENSMUSG00000006344	0.438	0.76
ENSMUSG00000006345	-1.26	0.35
ENSMUSG00000006356	1.685	0.029
ENSMUSG00000006360	4.976	5.1e-05
ENSMUSG00000006362	-2.3	0.053
ENSMUSG00000006369	1.434	0.14
ENSMUSG00000006373	-0.559	0.52
ENSMUSG00000006378	2.047	0.035
ENSMUSG00000006386	-0.691	0.49
ENSMUSG00000006390	2.186	0.0021
ENSMUSG00000006392	0.911	0.26
ENSMUSG00000006395	1.037	0.25
ENSMUSG00000006398	6.939	4.9e-18
ENSMUSG00000006403	-0.436	0.76
ENSMUSG00000006411	-2.171	0.038
ENSMUSG00000006412	-0.736	0.38
ENSMUSG00000006418	0.733	0.32
ENSMUSG00000006423	-0.306	0.76
ENSMUSG00000006435	-4.404	0.00045
ENSMUSG00000006442	3.155	3.2e-06
ENSMUSG00000006445	5.076	3.2e-05
ENSMUSG00000006456	0.771	0.33
ENSMUSG00000006457	4.537	0.0011
ENSMUSG00000006462	0.917	0.62
ENSMUSG00000006463	-0.158	0.93
ENSMUSG00000006464	-3.19	7.8e-05
ENSMUSG00000006471	0.825	0.32
ENSMUSG00000006476	-1.779	0.022
ENSMUSG00000006494	0.449	0.58
ENSMUSG00000006498	4.234	1.4e-09
ENSMUSG00000006517	1.582	0.11
ENSMUSG00000006519	3.163	0.002
ENSMUSG00000006522	-4.307	4.8e-06
ENSMUSG00000006526	-0.022	1
ENSMUSG00000006527	-0.689	0.45
ENSMUSG00000006538	5.097	0.0016
ENSMUSG00000006542	4.568	0.01
ENSMUSG00000006567	-0.565	0.79
ENSMUSG00000006574	-0.835	0.67
ENSMUSG00000006575	-4.585	5.6e-08
ENSMUSG00000006576	-2.499	0.00056
ENSMUSG00000006585	5.587	1.1e-11
ENSMUSG00000006586	-3.25	0.012
ENSMUSG00000006587	-5.149	0.075
ENSMUSG00000006589	4.091	2.3e-06
ENSMUSG00000006599	0.89	0.22
ENSMUSG00000006611	1.06	0.29
ENSMUSG00000006638	-1.076	0.3
ENSMUSG00000006641	0.169	0.88
ENSMUSG00000006642	-1.568	0.39
ENSMUSG00000006649	-7.032	0.0006
ENSMUSG00000006651	-4.703	5.7e-07
ENSMUSG00000006673	0.142	0.89
ENSMUSG00000006675	-3.506	0.00011
ENSMUSG00000006676	-0.057	0.99
ENSMUSG00000006678	2.364	0.00051
ENSMUSG00000006699	0.331	0.7
ENSMUSG00000006705	1.217	0.094
ENSMUSG00000006711	-6.102	7.7e-11
ENSMUSG00000006715	2.921	5.4e-05
ENSMUSG00000006717	-1.132	0.19
ENSMUSG00000006720	2.46	0.0037
ENSMUSG00000006724	-1.145	0.46
ENSMUSG00000006728	4.12	2.5e-10
ENSMUSG00000006731	-0.851	0.42
ENSMUSG00000006732	1.442	0.078
ENSMUSG00000006736	1.368	0.04
ENSMUSG00000006740	-1.589	0.035
ENSMUSG00000006763	1.124	0.13
ENSMUSG00000006764	-4.092	0.0027
ENSMUSG00000006782	-1.61	0.035
ENSMUSG00000006784	-2.241	0.08
ENSMUSG00000006800	1.457	0.052
ENSMUSG00000006818	-1.106	0.16
ENSMUSG00000006850	-0.485	0.69
ENSMUSG00000006906	-0.195	0.87
ENSMUSG00000006920	-1.607	0.028
ENSMUSG00000006930	-2.684	0.058
ENSMUSG00000006931	2.917	0.0013
ENSMUSG00000006932	1.306	0.083
ENSMUSG00000006941	-1.083	0.15
ENSMUSG00000006958	-3.233	0.0011
ENSMUSG00000006998	0.67	0.41
ENSMUSG00000007021	-4.39	2.6e-05
ENSMUSG00000007029	3.171	9e-06
ENSMUSG00000007030	-4.485	6e-05
ENSMUSG00000007033	0.823	0.67
ENSMUSG00000007034	-0.55	0.92
ENSMUSG00000007035	1.763	0.09
ENSMUSG00000007036	-0.197	0.87
ENSMUSG00000007038	-0.433	0.69
ENSMUSG00000007039	3.463	3e-06
ENSMUSG00000007041	3.899	1.4e-09
ENSMUSG00000007050	2.894	8.7e-05
ENSMUSG00000007080	4.846	2.3e-10
ENSMUSG00000007097	-2.378	0.045
ENSMUSG00000007122	-0.005	1
ENSMUSG00000007207	-4.201	1.9e-07
ENSMUSG00000007216	-0.056	1
ENSMUSG00000007279	-1.414	0.3
ENSMUSG00000007338	0.179	0.85
ENSMUSG00000007379	3.361	6.9e-05
ENSMUSG00000007411	0.357	0.68
ENSMUSG00000007415	-0.01	1
ENSMUSG00000007440	-4.573	1.8e-05
ENSMUSG00000007458	0.523	0.51
ENSMUSG00000007476	-0.532	0.57
ENSMUSG00000007480	-3.015	0.11
ENSMUSG00000007564	-0.236	0.82
ENSMUSG00000007570	1.814	0.028
ENSMUSG00000007589	0.734	0.4
ENSMUSG00000007591	0.5	0.75
ENSMUSG00000007594	-1.878	0.22
ENSMUSG00000007603	0	1
ENSMUSG00000007610	1.234	0.17
ENSMUSG00000007613	1.505	0.029
ENSMUSG00000007617	-2.404	0.002
ENSMUSG00000007646	0.184	0.88
ENSMUSG00000007653	-7.76	2.1e-17
ENSMUSG00000007655	-0.024	1
ENSMUSG00000007656	-2.206	0.0028
ENSMUSG00000007659	-1.367	0.073
ENSMUSG00000007670	1.471	0.034
ENSMUSG00000007682	-4.642	1.5e-07
ENSMUSG00000007721	0.772	0.43
ENSMUSG00000007739	1.6	0.018
ENSMUSG00000007777	-0.166	0.92
ENSMUSG00000007783	-2.572	0.0065
ENSMUSG00000007805	-3.67	0.077
ENSMUSG00000007812	0.462	0.57
ENSMUSG00000007815	0.963	0.21
ENSMUSG00000007817	0.086	0.94
ENSMUSG00000007827	0.241	0.79
ENSMUSG00000007833	3.023	0.00045
ENSMUSG00000007836	0.985	0.19
ENSMUSG00000007837	1.94	0.047
ENSMUSG00000007850	0.431	0.61
ENSMUSG00000007867	0.892	0.35
ENSMUSG00000007872	4.298	5.9e-09
ENSMUSG00000007877	-1.863	0.25
ENSMUSG00000007880	-0.139	0.92
ENSMUSG00000007888	0.847	0.46
ENSMUSG00000007891	0.802	0.28
ENSMUSG00000007892	2.31	0.0059
ENSMUSG00000007908	-0.247	0.85
ENSMUSG00000007944	-4.101	0.00037
ENSMUSG00000007950	-1.316	0.14
ENSMUSG00000007987	-1.518	0.082
ENSMUSG00000007989	-2.354	0.066
ENSMUSG00000008028	-3.117	0.065
ENSMUSG00000008035	-1.061	0.2
ENSMUSG00000008036	0.341	0.7
ENSMUSG00000008090	3.098	0.00025
ENSMUSG00000008129	1.303	0.15
ENSMUSG00000008136	0.139	0.93
ENSMUSG00000008140	0.766	0.33
ENSMUSG00000008153	-4.324	1.4e-08
ENSMUSG00000008167	0.447	0.67
ENSMUSG00000008200	0.519	0.51
ENSMUSG00000008206	-0.299	0.85
ENSMUSG00000008226	-1.379	0.068
ENSMUSG00000008301	-0.051	0.99
ENSMUSG00000008305	0.05	0.97
ENSMUSG00000008307	-0.518	0.71
ENSMUSG00000008318	-0.773	0.48
ENSMUSG00000008333	1.235	0.077
ENSMUSG00000008348	-0.168	0.9
ENSMUSG00000008373	1.236	0.071
ENSMUSG00000008384	2.364	0.0035
ENSMUSG00000008393	1.279	0.092
ENSMUSG00000008398	2.328	0.0014
ENSMUSG00000008429	-0.347	0.71
ENSMUSG00000008435	0.328	0.72
ENSMUSG00000008438	-1.455	0.29
ENSMUSG00000008450	1.277	0.089
ENSMUSG00000008475	1.223	0.078
ENSMUSG00000008489	-3.853	0.0062
ENSMUSG00000008496	-2.061	0.084
ENSMUSG00000008540	1.188	0.29
ENSMUSG00000008575	0.32	0.76
ENSMUSG00000008604	0.288	0.74
ENSMUSG00000008658	-7.367	8.7e-16
ENSMUSG00000008668	3.478	3.1e-06
ENSMUSG00000008682	2.569	0.00021
ENSMUSG00000008683	2.103	0.0018
ENSMUSG00000008690	0.715	0.34
ENSMUSG00000008730	-0.156	0.9
ENSMUSG00000008734	-1.133	0.27
ENSMUSG00000008763	-0.436	0.63
ENSMUSG00000008822	-1.745	0.074
ENSMUSG00000008845	0.266	0.88
ENSMUSG00000008855	-0.367	0.71
ENSMUSG00000008859	-0.204	0.86
ENSMUSG00000008892	0.459	0.57
ENSMUSG00000008958	0.83	0.31
ENSMUSG00000008976	1.515	0.031
ENSMUSG00000008999	3.087	1.4e-05
ENSMUSG00000009013	0.777	0.29
ENSMUSG00000009030	0.508	0.52
ENSMUSG00000009035	-0.296	0.78
ENSMUSG00000009070	-2.656	0.15
ENSMUSG00000009073	-0.538	0.68
ENSMUSG00000009075	-8.23	1.2e-14
ENSMUSG00000009076	0.715	0.46
ENSMUSG00000009079	0.796	0.28
ENSMUSG00000009090	-0.947	0.23
ENSMUSG00000009092	1.691	0.32
ENSMUSG00000009097	-2.133	0.16
ENSMUSG00000009108	2.541	0.04
ENSMUSG00000009112	1.122	0.11
ENSMUSG00000009145	1.04	0.33
ENSMUSG00000009185	6.565	0.00055
ENSMUSG00000009207	-1.379	0.068
ENSMUSG00000009216	-6.135	4.1e-07
ENSMUSG00000009281	-0.67	0.67
ENSMUSG00000009291	1.464	0.029
ENSMUSG00000009292	-3.711	4.2e-06
ENSMUSG00000009293	1.268	0.099
ENSMUSG00000009350	1.565	0.37
ENSMUSG00000009356	-1.689	0.29
ENSMUSG00000009376	-0.537	0.62
ENSMUSG00000009378	-1.764	0.15
ENSMUSG00000009394	-4.563	2e-05
ENSMUSG00000009406	-0.805	0.33
ENSMUSG00000009418	0.649	0.4
ENSMUSG00000009470	1.762	0.008
ENSMUSG00000009487	3.19	0.033
ENSMUSG00000009535	-0.81	0.31
ENSMUSG00000009545	2.709	0.019
ENSMUSG00000009549	0.223	0.8
ENSMUSG00000009551	-3.742	0.005
ENSMUSG00000009555	0.236	0.81
ENSMUSG00000009563	1.743	0.038
ENSMUSG00000009566	3.987	4.3e-05
ENSMUSG00000009569	-1.691	0.076
ENSMUSG00000009575	-0.221	0.86
ENSMUSG00000009585	1.793	0.093
ENSMUSG00000009596	-4.899	0.11
ENSMUSG00000009614	1.036	0.24
ENSMUSG00000009621	1.756	0.024
ENSMUSG00000009628	2.176	0.0035
ENSMUSG00000009630	0.32	0.71
ENSMUSG00000009633	0.786	0.62
ENSMUSG00000009640	0.152	0.89
ENSMUSG00000009647	-0.477	0.6
ENSMUSG00000009654	2.658	0.14
ENSMUSG00000009670	-0.793	0.73
ENSMUSG00000009681	-2.78	0.00015
ENSMUSG00000009687	2.173	0.0096
ENSMUSG00000009731	-2.441	0.064
ENSMUSG00000009733	-0.227	0.86
ENSMUSG00000009734	-4.254	0.0011
ENSMUSG00000009739	-0.896	0.41
ENSMUSG00000009741	-0.57	0.5
ENSMUSG00000009772	1.385	0.17
ENSMUSG00000009828	0.681	0.39
ENSMUSG00000009863	0.651	0.4
ENSMUSG00000009876	2.814	0.04
ENSMUSG00000009894	-2.534	0.00052
ENSMUSG00000009905	-0.101	0.95
ENSMUSG00000009907	0.531	0.51
ENSMUSG00000009927	1.986	0.0098
ENSMUSG00000009941	2.246	0.11
ENSMUSG00000009995	-0.133	0.93
ENSMUSG00000010021	2.18	0.1
ENSMUSG00000010025	-0.151	0.91
ENSMUSG00000010044	-3.517	0.0088
ENSMUSG00000010045	1.017	0.25
ENSMUSG00000010047	2.767	0.0038
ENSMUSG00000010048	3.967	0.00012
ENSMUSG00000010051	0.501	0.68
ENSMUSG00000010054	-2.192	0.0035
ENSMUSG00000010057	-1.277	0.14
ENSMUSG00000010064	-1.189	0.31
ENSMUSG00000010066	-6.31	1.9e-11
ENSMUSG00000010067	1.417	0.064
ENSMUSG00000010080	-5.315	4.8e-06
ENSMUSG00000010086	-6.356	3.1e-11
ENSMUSG00000010095	1.013	0.19
ENSMUSG00000010097	0.465	0.56
ENSMUSG00000010110	0.555	0.49
ENSMUSG00000010122	-2.058	0.078
ENSMUSG00000010136	-2.853	0.07
ENSMUSG00000010142	1.086	0.49
ENSMUSG00000010154	-3.959	9.4e-05
ENSMUSG00000010175	-1.88	0.19
ENSMUSG00000010205	1.964	0.01
ENSMUSG00000010277	-0.183	0.88
ENSMUSG00000010290	-0.468	0.6
ENSMUSG00000010307	0.921	0.33
ENSMUSG00000010311	-0.773	0.75
ENSMUSG00000010342	-1.304	0.3
ENSMUSG00000010358	2.274	0.016
ENSMUSG00000010362	1.782	0.059
ENSMUSG00000010376	0.544	0.51
ENSMUSG00000010392	-0.14	0.92
ENSMUSG00000010406	1.073	0.21
ENSMUSG00000010453	-0.157	0.9
ENSMUSG00000010461	0.177	0.9
ENSMUSG00000010476	-1.354	0.25
ENSMUSG00000010492	-1.858	0.24
ENSMUSG00000010505	1.188	0.47
ENSMUSG00000010517	0.116	0.91
ENSMUSG00000010529	0.951	0.49
ENSMUSG00000010538	0.917	0.41
ENSMUSG00000010554	-0.071	0.98
ENSMUSG00000010592	-5.059	1.4e-05
ENSMUSG00000010601	-2.634	0.38
ENSMUSG00000010607	-0.175	0.94
ENSMUSG00000010608	0.291	0.74
ENSMUSG00000010609	0.816	0.38
ENSMUSG00000010651	-0.276	0.98
ENSMUSG00000010660	4.011	0.00023
ENSMUSG00000010663	-1.169	0.14
ENSMUSG00000010721	-1.423	0.073
ENSMUSG00000010751	2.098	0.02
ENSMUSG00000010755	0.385	0.66
ENSMUSG00000010797	-3.982	0.0014
ENSMUSG00000010803	-9.517	2.1e-10
ENSMUSG00000010825	-4.677	0.00042
ENSMUSG00000010830	7.132	1.3e-10
ENSMUSG00000010911	0.489	0.6
ENSMUSG00000010914	-0.545	0.53
ENSMUSG00000010936	0.774	0.33
ENSMUSG00000011008	3.338	0.026
ENSMUSG00000011034	-3.298	0.028
ENSMUSG00000011096	1.682	0.036
ENSMUSG00000011114	2.477	0.0043
ENSMUSG00000011118	12.568	3.1e-06
ENSMUSG00000011148	-1.766	0.089
ENSMUSG00000011154	-3.248	0.014
ENSMUSG00000011158	-0.123	0.94
ENSMUSG00000011171	0.644	0.52
ENSMUSG00000011179	1.712	0.012
ENSMUSG00000011254	1.066	0.21
ENSMUSG00000011256	-0.238	0.84
ENSMUSG00000011257	2.326	0.00077
ENSMUSG00000011263	4.08	0.0083
ENSMUSG00000011267	1.103	0.55
ENSMUSG00000011305	-5.43	0.043
ENSMUSG00000011306	-0.169	0.9
ENSMUSG00000011382	-2.218	0.034
ENSMUSG00000011427	-0.222	0.85
ENSMUSG00000011463	-2.684	0.37
ENSMUSG00000011589	-1.885	0.23
ENSMUSG00000011658	0.926	0.32
ENSMUSG00000011751	-6.252	2.7e-12
ENSMUSG00000011752	-0.551	0.57
ENSMUSG00000011831	0.094	0.93
ENSMUSG00000011832	-0.525	0.61
ENSMUSG00000011837	1.145	0.15
ENSMUSG00000011877	-1.053	0.21
ENSMUSG00000011884	0.872	0.28
ENSMUSG00000011958	1.356	0.054
ENSMUSG00000011960	0.26	0.78
ENSMUSG00000012017	6.278	2.9e-06
ENSMUSG00000012076	-0.995	0.21
ENSMUSG00000012114	0.475	0.63
ENSMUSG00000012117	-0.805	0.33
ENSMUSG00000012123	-6.444	0.0041
ENSMUSG00000012126	-2.907	0.0051
ENSMUSG00000012187	-2.224	0.23
ENSMUSG00000012211	-0.374	0.93
ENSMUSG00000012296	2.796	0.00064
ENSMUSG00000012350	2.552	0.059
ENSMUSG00000012396	1.19	0.6
ENSMUSG00000012405	2.032	0.0042
ENSMUSG00000012422	1.238	0.074
ENSMUSG00000012428	4.777	0.00026
ENSMUSG00000012429	1.28	0.084
ENSMUSG00000012443	5.412	5e-13
ENSMUSG00000012483	1.899	0.013
ENSMUSG00000012519	4.068	2.2e-05
ENSMUSG00000012520	-3.153	0.026
ENSMUSG00000012535	0.794	0.28
ENSMUSG00000012609	-1.776	0.023
ENSMUSG00000012640	-0.133	0.92
ENSMUSG00000012705	-2.901	0.33
ENSMUSG00000012819	-1.757	0.19
ENSMUSG00000012848	3.601	1.9e-07
ENSMUSG00000012889	6.053	0.0016
ENSMUSG00000013033	-1.926	0.0091
ENSMUSG00000013076	0.598	0.53
ENSMUSG00000013089	1.101	0.37
ENSMUSG00000013150	-0.012	1
ENSMUSG00000013155	1.769	0.077
ENSMUSG00000013160	-0.686	0.41
ENSMUSG00000013236	0.73	0.33
ENSMUSG00000013275	-0.563	0.51
ENSMUSG00000013367	-1.706	0.3
ENSMUSG00000013415	9.191	0.00012
ENSMUSG00000013419	-0.76	0.42
ENSMUSG00000013465	0.428	0.62
ENSMUSG00000013483	-1.007	0.61
ENSMUSG00000013495	-0.246	0.83
ENSMUSG00000013523	0.353	0.84
ENSMUSG00000013539	-2.107	0.0071
ENSMUSG00000013584	-2.982	0.011
ENSMUSG00000013593	0.366	0.69
ENSMUSG00000013611	-6.123	0.0088
ENSMUSG00000013622	0.328	0.72
ENSMUSG00000013629	3.785	2.5e-07
ENSMUSG00000013646	0.121	0.91
ENSMUSG00000013662	-0.448	0.62
ENSMUSG00000013663	-1.043	0.19
ENSMUSG00000013698	-2.586	0.00044
ENSMUSG00000013701	1.337	0.071
ENSMUSG00000013707	1.49	0.14
ENSMUSG00000013736	1.349	0.051
ENSMUSG00000013766	-7.415	0.00018
ENSMUSG00000013787	1.207	0.1
ENSMUSG00000013822	0.564	0.53
ENSMUSG00000013833	0.598	0.55
ENSMUSG00000013846	0.358	0.79
ENSMUSG00000013858	0.836	0.33
ENSMUSG00000013878	-0.436	0.64
ENSMUSG00000013921	-2.161	0.056
ENSMUSG00000013973	0.789	0.33
ENSMUSG00000013974	-1.369	0.44
ENSMUSG00000013997	-0.982	0.24
ENSMUSG00000014030	-5.661	7.2e-05
ENSMUSG00000014039	0.211	0.83
ENSMUSG00000014074	0.087	0.94
ENSMUSG00000014075	-0.495	0.65
ENSMUSG00000014077	-0.759	0.37
ENSMUSG00000014158	4.664	3.7e-07
ENSMUSG00000014164	-3.619	2.6e-05
ENSMUSG00000014177	0.763	0.32
ENSMUSG00000014195	-0.453	0.62
ENSMUSG00000014198	-5.154	7.4e-05
ENSMUSG00000014226	0.673	0.4
ENSMUSG00000014232	-0.77	0.41
ENSMUSG00000014243	0.511	0.62
ENSMUSG00000014245	0.513	0.61
ENSMUSG00000014294	0.61	0.48
ENSMUSG00000014301	0.253	0.84
ENSMUSG00000014303	2.987	0.001
ENSMUSG00000014313	-0.711	0.41
ENSMUSG00000014329	4.227	9.5e-05
ENSMUSG00000014349	0.252	0.79
ENSMUSG00000014353	-0.431	0.63
ENSMUSG00000014355	0.96	0.19
ENSMUSG00000014361	-0.739	0.52
ENSMUSG00000014402	0.403	0.63
ENSMUSG00000014418	1.094	0.12
ENSMUSG00000014426	-0.115	0.93
ENSMUSG00000014444	5.797	1.6e-07
ENSMUSG00000014470	0.684	0.49
ENSMUSG00000014496	1.151	0.14
ENSMUSG00000014498	0.641	0.41
ENSMUSG00000014503	-3.672	0.021
ENSMUSG00000014504	0.098	0.93
ENSMUSG00000014543	6.33	3.2e-05
ENSMUSG00000014547	0.449	0.71
ENSMUSG00000014550	0.28	0.75
ENSMUSG00000014551	0.202	0.83
ENSMUSG00000014554	0.259	0.8
ENSMUSG00000014592	-3.065	0.0066
ENSMUSG00000014599	1.764	0.04
ENSMUSG00000014601	0.217	0.81
ENSMUSG00000014602	-4.435	2.5e-05
ENSMUSG00000014603	0.599	0.71
ENSMUSG00000014606	-0.241	0.82
ENSMUSG00000014633	0.928	0.28
ENSMUSG00000014668	0.246	0.79
ENSMUSG00000014704	4.152	0.014
ENSMUSG00000014725	-2.708	0.4
ENSMUSG00000014748	1.47	0.039
ENSMUSG00000014763	-1.107	0.14
ENSMUSG00000014767	0.273	0.76
ENSMUSG00000014769	1.235	0.077
ENSMUSG00000014771	1.4	0.058
ENSMUSG00000014773	1.443	0.11
ENSMUSG00000014776	-0.192	0.9
ENSMUSG00000014778	4.683	1.2e-05
ENSMUSG00000014782	-0.548	0.7
ENSMUSG00000014786	-0.674	0.47
ENSMUSG00000014791	0.649	0.57
ENSMUSG00000014813	0.006	1
ENSMUSG00000014837	-0.012	1
ENSMUSG00000014846	-2.947	0.0059
ENSMUSG00000014850	0.694	0.36
ENSMUSG00000014852	-1.402	0.46
ENSMUSG00000014856	1.781	0.02
ENSMUSG00000014859	1.97	0.017
ENSMUSG00000014867	2.856	0.00077
ENSMUSG00000014873	-0.07	0.98
ENSMUSG00000014905	-0.947	0.27
ENSMUSG00000014907	1.635	0.024
ENSMUSG00000014932	0.851	0.23
ENSMUSG00000014956	-0.229	0.83
ENSMUSG00000014959	1.221	0.13
ENSMUSG00000014980	0.345	0.71
ENSMUSG00000015002	-1.131	0.15
ENSMUSG00000015013	-0.053	1
ENSMUSG00000015016	0.19	0.87
ENSMUSG00000015023	1.833	0.01
ENSMUSG00000015027	1.578	0.11
ENSMUSG00000015053	1.007	0.33
ENSMUSG00000015083	-0.709	0.67
ENSMUSG00000015085	-1.35	0.21
ENSMUSG00000015087	-0.156	0.91
ENSMUSG00000015090	-5.352	4.9e-08
ENSMUSG00000015092	0.735	0.4
ENSMUSG00000015094	-1.042	0.19
ENSMUSG00000015095	-0.573	0.54
ENSMUSG00000015112	2.931	9.1e-05
ENSMUSG00000015120	1.531	0.022
ENSMUSG00000015126	0.899	0.28
ENSMUSG00000015127	-0.408	0.73
ENSMUSG00000015133	3.685	0.00014
ENSMUSG00000015134	2.545	0.018
ENSMUSG00000015143	1.573	0.079
ENSMUSG00000015149	-0.195	0.87
ENSMUSG00000015165	1.295	0.058
ENSMUSG00000015176	1.57	0.057
ENSMUSG00000015189	-0.97	0.21
ENSMUSG00000015202	0.167	0.88
ENSMUSG00000015214	-0.222	0.85
ENSMUSG00000015217	1.577	0.065
ENSMUSG00000015222	-3.045	0.02
ENSMUSG00000015224	0.03	0.98
ENSMUSG00000015243	0.496	0.55
ENSMUSG00000015247	1.128	0.16
ENSMUSG00000015289	1.489	0.058
ENSMUSG00000015290	0.546	0.48
ENSMUSG00000015291	-2.175	0.0076
ENSMUSG00000015305	0.03	0.98
ENSMUSG00000015312	2.202	0.02
ENSMUSG00000015314	1.166	0.39
ENSMUSG00000015316	-5.414	0.041
ENSMUSG00000015335	2.482	0.013
ENSMUSG00000015337	0.193	0.91
ENSMUSG00000015340	4.13	1.7e-06
ENSMUSG00000015341	0.466	0.56
ENSMUSG00000015342	-2.773	0.002
ENSMUSG00000015354	2.57	0.0037
ENSMUSG00000015355	2.417	0.01
ENSMUSG00000015357	0.057	0.96
ENSMUSG00000015363	0.974	0.22
ENSMUSG00000015377	-1.945	0.035
ENSMUSG00000015396	-1.493	0.11
ENSMUSG00000015401	-5.806	0.015
ENSMUSG00000015405	-5.26	0.00017
ENSMUSG00000015437	5.265	0.078
ENSMUSG00000015451	-0.302	0.89
ENSMUSG00000015452	2.565	0.089
ENSMUSG00000015461	0.862	0.31
ENSMUSG00000015467	0.576	0.67
ENSMUSG00000015468	2.255	0.02
ENSMUSG00000015474	0.882	0.32
ENSMUSG00000015476	-9.471	1.3e-12
ENSMUSG00000015478	0.193	0.85
ENSMUSG00000015484	-2.251	0.15
ENSMUSG00000015488	0.138	0.9
ENSMUSG00000015501	-2.789	0.00014
ENSMUSG00000015522	0.876	0.24
ENSMUSG00000015533	5.363	3.8e-09
ENSMUSG00000015536	0.188	0.84
ENSMUSG00000015542	-0.135	0.95
ENSMUSG00000015568	0.112	0.93
ENSMUSG00000015575	2.615	5.4e-05
ENSMUSG00000015597	-0.047	0.99
ENSMUSG00000015599	-2.505	0.072
ENSMUSG00000015605	0.932	0.27
ENSMUSG00000015619	-3.459	0.015
ENSMUSG00000015647	1.832	0.017
ENSMUSG00000015652	2.894	0.096
ENSMUSG00000015653	-2.462	0.0041
ENSMUSG00000015656	-0.471	0.62
ENSMUSG00000015659	-0.719	0.43
ENSMUSG00000015668	0.513	0.53
ENSMUSG00000015671	1.051	0.14
ENSMUSG00000015672	0.884	0.25
ENSMUSG00000015697	1.357	0.047
ENSMUSG00000015702	1.808	0.073
ENSMUSG00000015709	-1.921	0.19
ENSMUSG00000015711	0.26	0.78
ENSMUSG00000015714	1.571	0.021
ENSMUSG00000015733	-0.127	0.93
ENSMUSG00000015745	1.498	0.044
ENSMUSG00000015747	-0.929	0.26
ENSMUSG00000015748	1.36	0.049
ENSMUSG00000015749	1.186	0.099
ENSMUSG00000015750	1.621	0.026
ENSMUSG00000015755	0.485	0.55
ENSMUSG00000015757	0.133	0.89
ENSMUSG00000015759	1.085	0.13
ENSMUSG00000015766	0.459	0.75
ENSMUSG00000015776	1.708	0.012
ENSMUSG00000015790	-0.903	0.28
ENSMUSG00000015804	0.014	1
ENSMUSG00000015806	-1.767	0.019
ENSMUSG00000015812	-0.13	0.98
ENSMUSG00000015829	-5.66	6.8e-12
ENSMUSG00000015837	-0.177	0.88
ENSMUSG00000015839	1.127	0.16
ENSMUSG00000015843	-2.4	0.078
ENSMUSG00000015846	1.021	0.23
ENSMUSG00000015850	-0.372	0.83
ENSMUSG00000015852	-0.466	0.69
ENSMUSG00000015854	3.99	0.073
ENSMUSG00000015869	1.311	0.067
ENSMUSG00000015879	0.15	0.94
ENSMUSG00000015880	6.396	3.2e-13
ENSMUSG00000015882	1.048	0.21
ENSMUSG00000015889	1.346	0.045
ENSMUSG00000015932	1.134	0.1
ENSMUSG00000015937	0.973	0.17
ENSMUSG00000015942	0.161	0.88
ENSMUSG00000015943	1.442	0.11
ENSMUSG00000015944	-1.928	0.031
ENSMUSG00000015947	1.291	0.17
ENSMUSG00000015950	3.155	0.0024
ENSMUSG00000015957	-1.783	0.48
ENSMUSG00000015961	0.361	0.67
ENSMUSG00000015966	-0.62	0.7
ENSMUSG00000015968	-2.123	0.055
ENSMUSG00000015970	-0.933	0.64
ENSMUSG00000015971	0.174	0.85
ENSMUSG00000015980	-2.592	0.01
ENSMUSG00000015981	-5.564	1.3e-10
ENSMUSG00000015994	0.949	0.19
ENSMUSG00000016018	0.837	0.25
ENSMUSG00000016024	-1.765	0.099
ENSMUSG00000016028	-2.195	0.024
ENSMUSG00000016087	2.183	0.012
ENSMUSG00000016128	2.916	3.9e-05
ENSMUSG00000016150	-9.394	6.3e-21
ENSMUSG00000016179	-5.652	5e-08
ENSMUSG00000016181	0.973	0.19
ENSMUSG00000016194	-4.098	0.00043
ENSMUSG00000016200	-2.424	0.097
ENSMUSG00000016206	0.466	0.69
ENSMUSG00000016239	-0.569	0.71
ENSMUSG00000016252	1.406	0.044
ENSMUSG00000016253	0.357	0.69
ENSMUSG00000016255	-1.396	0.49
ENSMUSG00000016256	2.739	0.0028
ENSMUSG00000016257	0.438	0.59
ENSMUSG00000016262	0.304	0.75
ENSMUSG00000016283	3.935	0.013
ENSMUSG00000016308	0.176	0.85
ENSMUSG00000016319	1.421	0.047
ENSMUSG00000016344	-0.151	0.94
ENSMUSG00000016346	-8.115	1.7e-12
ENSMUSG00000016349	-7.44	1e-09
ENSMUSG00000016356	1.096	0.37
ENSMUSG00000016382	-0.207	0.87
ENSMUSG00000016386	-1.246	0.56
ENSMUSG00000016409	0.352	0.68
ENSMUSG00000016427	-0.195	0.86
ENSMUSG00000016458	3.519	0.051
ENSMUSG00000016477	1.174	0.093
ENSMUSG00000016481	0.488	0.55
ENSMUSG00000016487	7.548	6.3e-09
ENSMUSG00000016493	-1.297	0.29
ENSMUSG00000016494	0.331	0.72
ENSMUSG00000016495	0.648	0.45
ENSMUSG00000016496	-1.039	0.34
ENSMUSG00000016503	2.268	0.0014
ENSMUSG00000016510	-0.46	0.67
ENSMUSG00000016520	1.648	0.061
ENSMUSG00000016526	-1.204	0.23
ENSMUSG00000016528	1.892	0.011
ENSMUSG00000016534	1.237	0.079
ENSMUSG00000016541	-0.711	0.39
ENSMUSG00000016552	-0.113	0.97
ENSMUSG00000016554	1.752	0.0085
ENSMUSG00000016559	0.942	0.2
ENSMUSG00000016619	0.556	0.47
ENSMUSG00000016624	-0.909	0.65
ENSMUSG00000016637	0.075	0.96
ENSMUSG00000016664	-0.035	1
ENSMUSG00000016756	1.253	0.4
ENSMUSG00000016757	2.121	0.0032
ENSMUSG00000016758	2.21	0.3
ENSMUSG00000016763	-4.88	2.6e-07
ENSMUSG00000016831	0.08	0.94
ENSMUSG00000016833	0.479	0.59
ENSMUSG00000016918	-0.634	0.54
ENSMUSG00000016921	1.678	0.012
ENSMUSG00000016933	0.669	0.38
ENSMUSG00000016940	-1.592	0.04
ENSMUSG00000016942	0.246	1
ENSMUSG00000016946	1.483	0.034
ENSMUSG00000016982	2.118	0.41
ENSMUSG00000016984	1.204	0.12
ENSMUSG00000016995	5.42	4.9e-05
ENSMUSG00000017002	5.212	6.1e-07
ENSMUSG00000017007	4	0.029
ENSMUSG00000017009	0.538	0.59
ENSMUSG00000017057	0.221	0.84
ENSMUSG00000017119	-0.603	0.47
ENSMUSG00000017132	-1.184	0.12
ENSMUSG00000017144	2.028	0.049
ENSMUSG00000017146	3.958	6e-09
ENSMUSG00000017167	-5.837	2.1e-07
ENSMUSG00000017176	0.657	0.42
ENSMUSG00000017188	0.013	1
ENSMUSG00000017210	-0.234	0.84
ENSMUSG00000017221	0.887	0.28
ENSMUSG00000017264	1.365	0.052
ENSMUSG00000017286	-0.379	0.69
ENSMUSG00000017288	-1.253	0.094
ENSMUSG00000017291	-0.985	0.21
ENSMUSG00000017299	0.683	0.41
ENSMUSG00000017307	0.405	0.71
ENSMUSG00000017309	4.525	0.0019
ENSMUSG00000017314	-3.442	6.3e-06
ENSMUSG00000017344	-3.375	0.00013
ENSMUSG00000017376	-1.067	0.23
ENSMUSG00000017386	3.649	1.6e-06
ENSMUSG00000017390	-1.735	0.19
ENSMUSG00000017400	-4.799	3.3e-08
ENSMUSG00000017404	2.556	0.00069
ENSMUSG00000017405	1.997	0.019
ENSMUSG00000017412	-6.723	4e-12
ENSMUSG00000017417	-4.489	3.2e-06
ENSMUSG00000017418	0.298	0.73
ENSMUSG00000017421	0.681	0.37
ENSMUSG00000017428	0.528	0.52
ENSMUSG00000017446	3.314	0.0011
ENSMUSG00000017453	-2.617	0.065
ENSMUSG00000017466	-0.874	0.33
ENSMUSG00000017478	1.55	0.029
ENSMUSG00000017485	1.439	0.035
ENSMUSG00000017491	-1.969	0.021
ENSMUSG00000017493	0.726	0.37
ENSMUSG00000017499	4.796	1.4e-08
ENSMUSG00000017548	0.609	0.43
ENSMUSG00000017550	2.079	0.0014
ENSMUSG00000017561	1.402	0.071
ENSMUSG00000017607	-0.337	0.94
ENSMUSG00000017615	1.758	0.0081
ENSMUSG00000017631	-1.737	0.054
ENSMUSG00000017639	-1.831	0.026
ENSMUSG00000017652	3.108	0.0055
ENSMUSG00000017664	0.987	0.23
ENSMUSG00000017667	0.043	0.97
ENSMUSG00000017670	-1.031	0.21
ENSMUSG00000017677	0.464	0.59
ENSMUSG00000017679	-0.764	0.33
ENSMUSG00000017686	-0.244	0.82
ENSMUSG00000017692	0.468	0.66
ENSMUSG00000017697	2.669	0.0058
ENSMUSG00000017707	-0.294	0.77
ENSMUSG00000017713	1.489	0.17
ENSMUSG00000017715	-0.295	0.79
ENSMUSG00000017716	5.755	4.5e-13
ENSMUSG00000017718	0.747	0.52
ENSMUSG00000017721	0.788	0.29
ENSMUSG00000017723	0.568	0.81
ENSMUSG00000017724	2.939	0.015
ENSMUSG00000017734	-4.256	8.9e-07
ENSMUSG00000017737	8.196	2.3e-07
ENSMUSG00000017740	-7.972	8.4e-10
ENSMUSG00000017747	0.149	0.93
ENSMUSG00000017754	0.859	0.5
ENSMUSG00000017756	4.028	1.4e-07
ENSMUSG00000017760	1.249	0.085
ENSMUSG00000017764	-0.833	0.39
ENSMUSG00000017765	3.154	5.3e-06
ENSMUSG00000017774	3.384	0.00032
ENSMUSG00000017776	-0.388	0.69
ENSMUSG00000017778	-0.051	0.99
ENSMUSG00000017781	-1.791	0.017
ENSMUSG00000017801	0.347	0.72
ENSMUSG00000017802	-0.08	0.97
ENSMUSG00000017817	2.519	0.077
ENSMUSG00000017830	0.275	0.85
ENSMUSG00000017831	-0.282	0.78
ENSMUSG00000017837	1.764	0.036
ENSMUSG00000017843	-0.671	0.43
ENSMUSG00000017858	0.173	0.86
ENSMUSG00000017861	5.578	1.9e-09
ENSMUSG00000017868	-4.056	0.0018
ENSMUSG00000017897	-2.363	0.061
ENSMUSG00000017929	-0.235	0.83
ENSMUSG00000017943	-4.813	1.5e-05
ENSMUSG00000017969	8.013	5.5e-06
ENSMUSG00000017978	-4.107	0.00075
ENSMUSG00000017999	2.274	0.00052
ENSMUSG00000018001	0.02	0.99
ENSMUSG00000018008	1.6	0.076
ENSMUSG00000018012	-0.979	0.37
ENSMUSG00000018040	-0.347	0.73
ENSMUSG00000018042	1.17	0.1
ENSMUSG00000018068	1.044	0.16
ENSMUSG00000018076	0.051	0.97
ENSMUSG00000018102	1.293	0.15
ENSMUSG00000018126	1.385	0.28
ENSMUSG00000018143	1.904	0.026
ENSMUSG00000018160	0.125	0.9
ENSMUSG00000018166	4.146	0.0056
ENSMUSG00000018167	-0.1	0.96
ENSMUSG00000018168	-3.72	0.031
ENSMUSG00000018169	1.519	0.11
ENSMUSG00000018171	-0.333	0.74
ENSMUSG00000018189	0.11	0.92
ENSMUSG00000018196	-1.087	0.15
ENSMUSG00000018199	0.012	1
ENSMUSG00000018209	0.622	0.42
ENSMUSG00000018217	1.657	0.019
ENSMUSG00000018238	1.129	0.34
ENSMUSG00000018239	0.865	0.33
ENSMUSG00000018263	5.895	0.033
ENSMUSG00000018286	1.727	0.011
ENSMUSG00000018287	0.578	0.49
ENSMUSG00000018293	2.741	3.4e-05
ENSMUSG00000018322	-0.941	0.23
ENSMUSG00000018326	-0.524	0.56
ENSMUSG00000018334	-1.638	0.044
ENSMUSG00000018339	5.258	0.00046
ENSMUSG00000018340	1.169	0.13
ENSMUSG00000018341	4.286	0.0031
ENSMUSG00000018347	0.209	0.85
ENSMUSG00000018362	2.926	4.6e-06
ENSMUSG00000018363	1.298	0.096
ENSMUSG00000018372	-0.669	0.48
ENSMUSG00000018377	0.879	0.26
ENSMUSG00000018378	0.477	0.61
ENSMUSG00000018379	0.954	0.19
ENSMUSG00000018381	1.366	0.2
ENSMUSG00000018387	0.619	0.58
ENSMUSG00000018395	-1.31	0.16
ENSMUSG00000018398	-0.278	0.79
ENSMUSG00000018401	-1.223	0.12
ENSMUSG00000018405	-0.578	0.59
ENSMUSG00000018411	-4.179	0.00025
ENSMUSG00000018412	-0.797	0.32
ENSMUSG00000018415	0.263	0.77
ENSMUSG00000018417	2.072	0.03
ENSMUSG00000018425	0.77	0.29
ENSMUSG00000018427	-1.99	0.0057
ENSMUSG00000018428	0.608	0.49
ENSMUSG00000018433	1.055	0.15
ENSMUSG00000018442	0.6	0.45
ENSMUSG00000018446	1.857	0.0069
ENSMUSG00000018449	0.6	0.54
ENSMUSG00000018451	-3.847	0.00026
ENSMUSG00000018459	-1.742	0.057
ENSMUSG00000018470	-4.832	5.2e-09
ENSMUSG00000018474	-2.698	0.0039
ENSMUSG00000018476	1.032	0.21
ENSMUSG00000018481	-0.523	0.55
ENSMUSG00000018486	-7.634	0.00011
ENSMUSG00000018500	-2.412	0.015
ENSMUSG00000018501	-0.149	0.91
ENSMUSG00000018507	-0.317	0.86
ENSMUSG00000018509	1.767	0.019
ENSMUSG00000018537	-0.092	0.97
ENSMUSG00000018541	0.108	0.93
ENSMUSG00000018543	-1.045	0.46
ENSMUSG00000018547	-1.172	0.17
ENSMUSG00000018548	-2.748	0.00018
ENSMUSG00000018554	-3.145	0.049
ENSMUSG00000018559	0.623	0.43
ENSMUSG00000018565	0.658	0.39
ENSMUSG00000018566	-1.783	0.28
ENSMUSG00000018567	0.813	0.27
ENSMUSG00000018570	4.651	4.7e-05
ENSMUSG00000018572	0.978	0.17
ENSMUSG00000018574	0.557	0.49
ENSMUSG00000018581	-4.784	7.5e-06
ENSMUSG00000018583	2.215	0.0007
ENSMUSG00000018585	2.217	0.0051
ENSMUSG00000018589	-8.721	7.8e-13
ENSMUSG00000018593	4.132	0.00014
ENSMUSG00000018595	-6.737	0.0014
ENSMUSG00000018599	0.223	0.84
ENSMUSG00000018604	2.04	0.056
ENSMUSG00000018620	13.101	3.4e-06
ENSMUSG00000018634	-10.964	2.6e-11
ENSMUSG00000018648	-3.33	0.00046
ENSMUSG00000018651	0.011	1
ENSMUSG00000018654	-0.065	1
ENSMUSG00000018659	-1.225	0.28
ENSMUSG00000018661	-0.437	0.67
ENSMUSG00000018666	1.036	0.16
ENSMUSG00000018669	1.988	0.024
ENSMUSG00000018672	4.848	0.00041
ENSMUSG00000018677	1.552	0.048
ENSMUSG00000018678	0.577	0.59
ENSMUSG00000018697	1.306	0.072
ENSMUSG00000018698	-3.913	0.00084
ENSMUSG00000018707	-0.617	0.48
ENSMUSG00000018727	-3.76	0.17
ENSMUSG00000018733	0.588	0.55
ENSMUSG00000018736	-0.177	0.88
ENSMUSG00000018740	-2.562	0.013
ENSMUSG00000018750	-3.101	2.4e-05
ENSMUSG00000018752	-0.023	1
ENSMUSG00000018761	0.667	0.42
ENSMUSG00000018765	-0.559	0.52
ENSMUSG00000018770	0.219	0.83
ENSMUSG00000018774	3.394	0.00098
ENSMUSG00000018796	-0.236	0.84
ENSMUSG00000018800	-2.24	0.0031
ENSMUSG00000018809	-0.99	0.27
ENSMUSG00000018819	0.374	0.78
ENSMUSG00000018820	-1.265	0.099
ENSMUSG00000018821	1.905	0.11
ENSMUSG00000018822	-7.727	7.4e-05
ENSMUSG00000018830	-2.924	0.0082
ENSMUSG00000018841	-0.617	0.52
ENSMUSG00000018845	0.571	0.69
ENSMUSG00000018846	0.791	0.33
ENSMUSG00000018848	1.516	0.027
ENSMUSG00000018849	-0.11	0.97
ENSMUSG00000018858	-0.078	0.98
ENSMUSG00000018861	0.744	0.48
ENSMUSG00000018865	-6.387	1.7e-13
ENSMUSG00000018882	0.543	0.53
ENSMUSG00000018893	-0.877	0.84
ENSMUSG00000018899	2.742	0.00015
ENSMUSG00000018900	0.761	0.38
ENSMUSG00000018906	2.769	0.0076
ENSMUSG00000018909	-2.641	0.00029
ENSMUSG00000018919	-0.712	0.73
ENSMUSG00000018920	4.151	3.2e-06
ENSMUSG00000018921	1.192	0.1
ENSMUSG00000018923	1.745	0.034
ENSMUSG00000018927	2.349	0.013
ENSMUSG00000018930	3.846	0.027
ENSMUSG00000018931	1.169	0.16
ENSMUSG00000018932	2.887	9.8e-05
ENSMUSG00000018965	-2.439	0.0009
ENSMUSG00000018974	1.188	0.089
ENSMUSG00000018983	4.008	4.1e-06
ENSMUSG00000018986	3.56	0.007
ENSMUSG00000018995	0.784	0.32
ENSMUSG00000018999	-0.218	0.84
ENSMUSG00000019027	-5.488	1.2e-07
ENSMUSG00000019039	-2.439	0.0051
ENSMUSG00000019054	-0.266	0.79
ENSMUSG00000019055	2.978	2.7e-06
ENSMUSG00000019066	0.575	0.56
ENSMUSG00000019080	0.805	0.44
ENSMUSG00000019082	-1.991	0.028
ENSMUSG00000019087	-0.918	0.24
ENSMUSG00000019088	2.234	0.013
ENSMUSG00000019102	0.009	1
ENSMUSG00000019122	5.751	6.4e-06
ENSMUSG00000019124	-2.108	0.0056
ENSMUSG00000019132	0.625	0.43
ENSMUSG00000019139	1.644	0.15
ENSMUSG00000019143	-0.219	0.85
ENSMUSG00000019146	-9.949	5.9e-20
ENSMUSG00000019158	1.36	0.12
ENSMUSG00000019173	0.189	0.84
ENSMUSG00000019178	-1.274	0.64
ENSMUSG00000019179	0.268	0.77
ENSMUSG00000019188	1.839	0.0052
ENSMUSG00000019189	0.143	0.9
ENSMUSG00000019194	-3.881	1.4e-06
ENSMUSG00000019210	-1.365	0.069
ENSMUSG00000019214	4.263	6.3e-07
ENSMUSG00000019230	-8.397	2.6e-09
ENSMUSG00000019232	-6.798	3.7e-08
ENSMUSG00000019235	-3.437	0.0015
ENSMUSG00000019254	-0.093	0.96
ENSMUSG00000019256	-0.628	0.54
ENSMUSG00000019261	1.563	0.11
ENSMUSG00000019278	4.793	0.026
ENSMUSG00000019295	0.248	0.8
ENSMUSG00000019297	2.346	0.003
ENSMUSG00000019301	-0.069	1
ENSMUSG00000019302	-2.806	0.00016
ENSMUSG00000019303	2.416	0.0061
ENSMUSG00000019312	-5.049	0.00048
ENSMUSG00000019320	0.566	0.64
ENSMUSG00000019326	2.792	0.02
ENSMUSG00000019338	0.661	0.39
ENSMUSG00000019359	-1.206	0.24
ENSMUSG00000019362	1.271	0.091
ENSMUSG00000019368	-3.536	0.12
ENSMUSG00000019370	-1.786	0.017
ENSMUSG00000019373	0.734	0.32
ENSMUSG00000019428	0.604	0.45
ENSMUSG00000019432	1.492	0.028
ENSMUSG00000019433	1.033	0.22
ENSMUSG00000019437	-0.448	0.69
ENSMUSG00000019461	2.147	0.02
ENSMUSG00000019464	0.407	0.79
ENSMUSG00000019467	-0.66	0.48
ENSMUSG00000019470	1.069	0.14
ENSMUSG00000019471	0.912	0.31
ENSMUSG00000019478	-0.851	0.39
ENSMUSG00000019487	2.583	0.0043
ENSMUSG00000019489	-5.076	0.13
ENSMUSG00000019494	0.438	0.58
ENSMUSG00000019505	0.262	0.77
ENSMUSG00000019518	0.762	0.34
ENSMUSG00000019528	0.629	0.42
ENSMUSG00000019539	7.946	6.5e-14
ENSMUSG00000019558	-0.511	0.56
ENSMUSG00000019564	0.417	0.72
ENSMUSG00000019577	1.293	0.26
ENSMUSG00000019578	0.172	0.87
ENSMUSG00000019579	2.575	0.00017
ENSMUSG00000019590	-3.467	0.00079
ENSMUSG00000019647	-0.79	0.44
ENSMUSG00000019659	0.457	0.65
ENSMUSG00000019689	0.548	0.59
ENSMUSG00000019699	-1.386	0.089
ENSMUSG00000019710	0.987	0.16
ENSMUSG00000019715	0.472	0.58
ENSMUSG00000019718	3.587	4.8e-06
ENSMUSG00000019726	-1.473	0.047
ENSMUSG00000019731	0.499	0.58
ENSMUSG00000019732	0.556	0.62
ENSMUSG00000019734	-1.517	0.17
ENSMUSG00000019737	-2.801	0.023
ENSMUSG00000019738	1.02	0.26
ENSMUSG00000019761	-1.258	0.35
ENSMUSG00000019762	-0.967	0.48
ENSMUSG00000019763	-0.267	0.8
ENSMUSG00000019767	1.233	0.26
ENSMUSG00000019768	1.626	0.079
ENSMUSG00000019772	-7.548	5.4e-11
ENSMUSG00000019773	4.419	1.5e-09
ENSMUSG00000019774	0.483	0.6
ENSMUSG00000019775	-4.895	3.5e-05
ENSMUSG00000019777	0.944	0.19
ENSMUSG00000019779	3.804	0.0091
ENSMUSG00000019782	0.795	0.28
ENSMUSG00000019785	-8.783	3.3e-15
ENSMUSG00000019787	-4.58	0.011
ENSMUSG00000019789	1.101	0.33
ENSMUSG00000019790	-2.373	0.001
ENSMUSG00000019791	-1.1	0.19
ENSMUSG00000019792	1.049	0.16
ENSMUSG00000019794	1.514	0.035
ENSMUSG00000019795	-0.946	0.24
ENSMUSG00000019796	-0.614	0.7
ENSMUSG00000019797	0.056	0.97
ENSMUSG00000019802	0.813	0.28
ENSMUSG00000019803	-6.675	7.7e-07
ENSMUSG00000019804	0.424	0.6
ENSMUSG00000019806	-1.228	0.16
ENSMUSG00000019808	0.98	0.29
ENSMUSG00000019809	0.105	0.92
ENSMUSG00000019810	-1.087	0.19
ENSMUSG00000019813	1.425	0.076
ENSMUSG00000019814	2.093	0.0045
ENSMUSG00000019817	1.505	0.2
ENSMUSG00000019818	1.526	0.027
ENSMUSG00000019820	1.337	0.11
ENSMUSG00000019822	1.278	0.11
ENSMUSG00000019823	2.429	0.003
ENSMUSG00000019826	0.051	0.97
ENSMUSG00000019828	-8.993	1.3e-14
ENSMUSG00000019831	-2.374	0.0074
ENSMUSG00000019832	0.526	0.65
ENSMUSG00000019836	0.228	0.91
ENSMUSG00000019837	1.301	0.079
ENSMUSG00000019838	1.78	0.046
ENSMUSG00000019841	0.72	0.39
ENSMUSG00000019842	2.013	0.056
ENSMUSG00000019843	1.023	0.15
ENSMUSG00000019845	1.586	0.057
ENSMUSG00000019846	4.136	2.2e-10
ENSMUSG00000019848	-7.365	0.00024
ENSMUSG00000019849	1.899	0.0073
ENSMUSG00000019850	0.799	0.39
ENSMUSG00000019851	-2.47	0.013
ENSMUSG00000019852	-2.152	0.0043
ENSMUSG00000019853	2.095	0.05
ENSMUSG00000019854	0.14	0.89
ENSMUSG00000019856	-5.215	8.5e-09
ENSMUSG00000019857	0.778	0.3
ENSMUSG00000019861	-0.403	0.67
ENSMUSG00000019863	0.002	1
ENSMUSG00000019864	-0.383	0.74
ENSMUSG00000019865	-2.761	0.028
ENSMUSG00000019866	3.452	0.0028
ENSMUSG00000019868	0.09	0.93
ENSMUSG00000019872	0.34	0.72
ENSMUSG00000019873	1.249	0.074
ENSMUSG00000019874	1.993	0.13
ENSMUSG00000019876	-4.42	3.2e-06
ENSMUSG00000019877	-1.762	0.018
ENSMUSG00000019878	0.511	0.55
ENSMUSG00000019880	-1.929	0.28
ENSMUSG00000019883	-0.039	1
ENSMUSG00000019888	-9.497	5e-16
ENSMUSG00000019889	0.036	0.98
[truncated: 20,273 more rows]

## Sheet: H3.3K27M DIPG
id	log_FC	deseq.adj.pvalue	edger.adj.p.value
ENSG00000176165	-8.764	4e-110	1.1e-200
ENSG00000233705	-8.303	6e-102	3.4e-195
ENSG00000136535	-8.083	1.4e-100	3.3e-84
ENSG00000152034	-8.471	9.1e-95	3.7e-199
ENSG00000070808	-7.111	2.5e-84	4.1e-84
ENSG00000263878	-7.663	1.1e-83	6.3e-148
ENSG00000154146	-7.097	2.6e-83	4.5e-109
ENSG00000006116	-6.956	6.4e-81	9.8e-52
ENSG00000181418	-6.647	1.7e-76	2e-119
ENSG00000112333	-6.884	9e-75	1e-70
ENSG00000216863	-6.68	4.2e-72	5.7e-89
ENSG00000135426	-6.888	2e-68	4.8e-47
ENSG00000186960	-6.932	3.2e-68	1e-162
ENSG00000260328	-6.642	6.9e-68	4.6e-54
ENSG00000152931	-6.013	3.2e-66	1.3e-99
ENSG00000164794	-6.2	3.2e-66	4.3e-47
ENSG00000135638	-6.459	1.6e-65	3.1e-77
ENSG00000113100	-6.151	2.4e-65	3.1e-55
ENSG00000187094	-7.337	1.3e-64	7.6e-60
ENSG00000189181	-7.682	2e-64	3.3e-100
ENSG00000165985	-5.987	1.7e-63	3.1e-32
ENSG00000154478	-5.854	2.5e-61	1.1e-38
ENSG00000186732	-5.664	8.5e-60	6.7e-83
ENSG00000261037	-6.051	1.3e-59	5.2e-101
ENSG00000109158	-5.494	6.6e-58	3e-51
ENSG00000105376	-5.466	2e-57	4.8e-38
ENSG00000119125	-5.481	1.2e-56	1.9e-47
ENSG00000256193	-8.496	1.4e-56	2.4e-98
ENSG00000124134	-6.011	2.1e-56	2.4e-41
ENSG00000185924	-5.465	9.3e-56	6e-82
ENSG00000121905	-5.288	3.8e-55	1.1e-108
ENSG00000164112	-6.753	4.6e-55	1e-93
ENSG00000145864	-5.344	5.1e-55	6.7e-45
ENSG00000011083	-5.491	5.1e-55	3.2e-33
ENSG00000236922	-6.012	5.6e-55	7e-43
ENSG00000163630	-5.83	2.9e-54	4.1e-38
ENSG00000168135	-5.131	1e-53	2.2e-35
ENSG00000153233	-5.37	3.4e-53	4.4e-60
ENSG00000198010	-5.272	1.4e-52	2.5e-66
ENSG00000229847	-5.395	1.8e-52	4.6e-52
ENSG00000168539	-5.076	1.1e-51	6.3e-63
ENSG00000106689	-5.01	2.8e-51	2.2e-25
ENSG00000147676	-5.154	2.9e-51	1.6e-79
ENSG00000198883	-5.302	5.6e-51	1.7e-24
ENSG00000198944	-5.099	9.2e-51	2.1e-68
ENSG00000157782	-5.12	1.3e-50	1.4e-74
ENSG00000184999	-5.54	1.2e-49	1.5e-54
ENSG00000233123	-6.766	3e-49	1.1e-22
ENSG00000106852	-5.167	6e-49	2.7e-77
ENSG00000089169	-5.049	8.6e-49	1.4e-44
ENSG00000255087	-5.97	3.2e-48	1.4e-62
ENSG00000137825	-4.914	8.2e-48	1.3e-70
ENSG00000249436	-5.605	2.1e-47	3.2e-25
ENSG00000126583	-4.847	2.3e-47	1.9e-53
ENSG00000251621	-6.738	2.4e-47	7.4e-76
ENSG00000022355	-5.495	1.9e-46	2.5e-31
ENSG00000171617	-4.822	1.3e-45	6.4e-69
ENSG00000103316	-6.724	8e-45	1.4e-65
ENSG00000224271	-5.45	9.5e-45	2.1e-30
ENSG00000120903	-5.08	1.9e-44	8e-42
ENSG00000104888	-4.961	2.1e-44	2e-21
ENSG00000196872	-4.615	2.6e-44	3.7e-97
ENSG00000170561	6.34	3e-44	1.2e-36
ENSG00000250686	-4.693	3.1e-44	3.5e-42
ENSG00000260412	-4.809	8.1e-44	1.5e-30
ENSG00000175874	-4.785	8.6e-44	1.6e-28
ENSG00000146469	-4.938	9.7e-44	9.4e-47
ENSG00000060140	-4.923	1.1e-43	1.2e-42
ENSG00000180440	-6.062	2e-43	2.2e-37
ENSG00000228971	-6.184	2.3e-43	4.7e-52
ENSG00000111218	-4.69	6.7e-43	1.3e-44
ENSG00000074706	-4.688	7.3e-43	5.3e-55
ENSG00000111344	-4.594	1.8e-42	2.1e-50
ENSG00000174145	-4.807	4.1e-42	4.4e-22
ENSG00000205035	-4.896	4.8e-42	1.6e-50
ENSG00000008118	-4.794	6.1e-42	1.4e-35
ENSG00000179841	-4.471	1.9e-41	6.7e-101
ENSG00000250584	-5.884	2.8e-41	3.7e-72
ENSG00000170419	-4.372	7e-41	6.6e-34
ENSG00000196353	-4.973	1.1e-40	1.1e-45
ENSG00000229618	-5.612	1.7e-40	5.4e-79
ENSG00000259964	-5.275	2e-40	1.2e-34
ENSG00000251293	-6.609	2.4e-40	1.4e-53
ENSG00000004848	-4.961	4.4e-40	7e-14
ENSG00000124203	-4.623	4.9e-40	7.3e-38
ENSG00000255790	-5.267	5e-40	1e-38
ENSG00000113319	-4.39	6e-40	2.8e-58
ENSG00000237720	-5.01	6.2e-40	3.5e-54
ENSG00000162817	-4.395	6.8e-40	3.9e-63
ENSG00000146360	-5.596	7.9e-40	3e-52
ENSG00000182230	-4.802	9.9e-40	2.7e-34
ENSG00000231566	-5.101	1e-39	1e-42
ENSG00000185352	-4.434	1.3e-39	1.2e-46
ENSG00000265313	-5.478	2.1e-39	1.3e-35
ENSG00000117152	-5.273	3.9e-39	2.2e-45
ENSG00000116544	-4.327	7.1e-39	1.4e-50
ENSG00000127585	-4.294	7.5e-39	1.7e-82
ENSG00000174482	-4.51	8.4e-39	7.4e-31
ENSG00000248738	-5.724	1.2e-38	4.2e-45
ENSG00000225953	-4.748	1.3e-38	5.2e-33
ENSG00000224404	-6.065	1.5e-38	3.3e-54
ENSG00000263485	-5.854	1.5e-38	3.3e-53
ENSG00000106089	-4.24	3.7e-38	1.2e-74
ENSG00000154027	-4.324	5.3e-38	1.8e-28
ENSG00000186212	-4.715	5.9e-38	3.9e-31
ENSG00000183775	-4.155	6.7e-38	3.7e-72
ENSG00000110148	-4.629	1.1e-37	5e-26
ENSG00000248455	-5.166	1.5e-37	2.9e-44
ENSG00000237647	-5.493	2.8e-37	4.4e-58
ENSG00000161681	-4.186	2.9e-37	3.8e-41
ENSG00000145920	-4.374	3.1e-37	7.7e-24
ENSG00000129990	-4.362	3.1e-37	1.8e-39
ENSG00000273079	-4.186	3.4e-37	4.6e-39
ENSG00000167281	-4.348	6.2e-37	1.7e-26
ENSG00000165023	-4.228	8e-37	1e-36
ENSG00000175772	-4.784	9.2e-37	1.1e-28
ENSG00000184845	-4.241	9.8e-37	1e-31
ENSG00000144460	-4.359	1.2e-36	7e-43
ENSG00000196990	-4.752	1.2e-36	2e-41
ENSG00000164588	-4.363	1.3e-36	2.4e-23
ENSG00000186479	-4.186	1.9e-36	2.6e-61
ENSG00000170549	5.575	2e-36	8.2e-24
ENSG00000186487	-4.329	2.1e-36	1.6e-24
ENSG00000063180	-4.134	2.5e-36	2.5e-67
ENSG00000257522	-5.261	2.7e-36	1.7e-69
ENSG00000169933	-4.298	3e-36	9.1e-29
ENSG00000166111	-4.367	4.6e-36	1.4e-19
ENSG00000180044	-4.333	6.7e-36	6.3e-60
ENSG00000198626	-4.245	6.7e-36	2.7e-34
ENSG00000171509	-6.112	1.1e-35	3.1e-53
ENSG00000123119	-4.319	2.2e-35	2.1e-39
ENSG00000168748	-4.618	3.1e-35	1.7e-29
ENSG00000132938	-4.255	3.5e-35	3.2e-42
ENSG00000269945	-5.068	6.8e-35	6.2e-42
ENSG00000118160	-3.981	7.1e-35	5e-45
ENSG00000128656	-4.095	7e-35	5.3e-77
ENSG00000185742	-4.127	7.3e-35	1.8e-27
ENSG00000152595	-5.079	8.4e-35	3.9e-37
ENSG00000248673	-6.07	8.2e-35	1.4e-40
ENSG00000124140	-4.214	8.4e-35	1.7e-25
ENSG00000236451	-4.773	9.1e-35	4.1e-45
ENSG00000273301	-4.211	1.1e-34	5.9e-28
ENSG00000205562	-4.235	1.4e-34	8.9e-48
ENSG00000113763	-3.981	1.6e-34	6.8e-42
ENSG00000101438	-4.318	1.7e-34	1.8e-13
ENSG00000186297	-4.342	1.8e-34	1.8e-33
ENSG00000152495	-4.046	4.2e-34	1.6e-72
ENSG00000265356	-5.738	4.3e-34	4.6e-47
ENSG00000272321	-4.327	4.5e-34	6.7e-21
ENSG00000166257	-3.969	5.2e-34	3.1e-51
ENSG00000166501	-3.965	5.7e-34	1.7e-46
ENSG00000115252	-3.987	6.6e-34	7.2e-53
ENSG00000153266	-6.469	8.2e-34	7.4e-93
ENSG00000160963	-4.555	8.6e-34	1.1e-45
ENSG00000233487	-5.037	8.7e-34	3.5e-67
ENSG00000257126	-5.337	1.2e-33	2.9e-77
ENSG00000139767	-4.068	1.7e-33	1.9e-42
ENSG00000164061	-3.997	2.2e-33	5.8e-47
ENSG00000174514	-4.047	2.3e-33	6.7e-50
ENSG00000149742	-4.765	2.5e-33	8.1e-52
ENSG00000171450	-4.124	2.9e-33	1.5e-26
ENSG00000075035	-3.884	4.8e-33	7.3e-28
ENSG00000102468	-3.88	5e-33	2.1e-35
ENSG00000114812	-4.057	8.5e-33	2.1e-45
ENSG00000257501	-4.421	9.4e-33	9.1e-35
ENSG00000135519	-3.822	1.3e-32	3.7e-39
ENSG00000151952	-3.834	1.3e-32	1.5e-20
ENSG00000145824	-4.405	1.4e-32	4.3e-27
ENSG00000091137	-4.154	1.6e-32	6.1e-54
ENSG00000136750	-4.621	2.2e-32	4.5e-16
ENSG00000100604	-4.076	2.6e-32	1.6e-21
ENSG00000163032	-4.05	2.8e-32	2.2e-19
ENSG00000204677	-5.532	3.6e-32	3e-62
ENSG00000111249	-3.716	3.7e-32	7.1e-21
ENSG00000180720	-4.283	4.6e-32	2.1e-42
ENSG00000164076	-3.806	1.3e-31	2e-46
ENSG00000165973	-4.067	1.8e-31	1.7e-26
ENSG00000163673	-3.731	2.4e-31	8.7e-23
ENSG00000124507	-4.024	2.5e-31	1e-19
ENSG00000232694	-4.149	2.5e-31	5.6e-22
ENSG00000124785	-4.07	3e-31	2.8e-20
ENSG00000260987	-4.267	2.9e-31	3.1e-23
ENSG00000122733	-3.918	3.3e-31	9.6e-37
ENSG00000072657	-3.638	4.8e-31	3.5e-25
ENSG00000172209	-4.496	4.8e-31	6e-32
ENSG00000118733	-3.993	1.3e-30	3.5e-17
ENSG00000135439	-3.705	1.4e-30	6.7e-52
ENSG00000145632	-3.743	2e-30	1.5e-61
ENSG00000156097	-3.99	2.1e-30	4.1e-27
ENSG00000104369	-3.871	2.3e-30	6.2e-51
ENSG00000136099	-3.78	4.9e-30	2e-23
ENSG00000167178	-4.094	6.3e-30	2.8e-21
ENSG00000176884	-3.892	6.8e-30	3.5e-19
ENSG00000078328	-3.753	8e-30	8.8e-32
ENSG00000156687	-3.73	8.2e-30	5.1e-29
ENSG00000134709	-3.76	1.4e-29	7.5e-45
ENSG00000181215	-3.804	1.6e-29	3.9e-35
ENSG00000033122	-3.659	1.8e-29	2.7e-29
ENSG00000116983	-3.604	1.9e-29	2.2e-66
ENSG00000260432	-3.672	2.1e-29	2.8e-28
ENSG00000168490	-3.727	2.2e-29	1.1e-34
ENSG00000253547	-5.434	2.6e-29	8.2e-42
ENSG00000123500	-4.282	2.9e-29	1.6e-34
ENSG00000047936	-4.14	3.2e-29	5.1e-26
ENSG00000133816	-3.738	3.2e-29	5.6e-52
ENSG00000186642	-3.608	3.3e-29	5.8e-57
ENSG00000110436	-3.602	4.9e-29	1.5e-50
ENSG00000116254	-3.58	4.9e-29	8.4e-27
ENSG00000189410	-3.579	6.1e-29	1.1e-21
ENSG00000137843	-3.825	7.9e-29	6.4e-49
ENSG00000171246	-3.358	8.3e-29	1.9e-16
ENSG00000173917	5.776	8.7e-29	1.3e-37
ENSG00000254746	-4.228	9.4e-29	4e-30
ENSG00000187984	-4.105	9.7e-29	1.7e-20
ENSG00000059915	-3.526	1e-28	9.2e-35
ENSG00000144355	-4.006	1e-28	1.3e-17
ENSG00000156486	-3.899	1.1e-28	6.4e-17
ENSG00000108924	-3.615	1.3e-28	2.6e-57
ENSG00000231496	-4.764	1.4e-28	2.7e-53
ENSG00000089847	-3.593	1.6e-28	1.5e-55
ENSG00000164742	-3.645	1.6e-28	2.7e-51
ENSG00000221890	-3.485	1.6e-28	8.1e-59
ENSG00000178394	-4.494	1.6e-28	9.5e-23
ENSG00000183454	-3.558	2.4e-28	8e-33
ENSG00000091622	-3.487	2.7e-28	1.7e-51
ENSG00000235595	-4.657	3.5e-28	9.7e-32
ENSG00000104327	-3.546	5.4e-28	4.5e-19
ENSG00000144583	-3.725	6.5e-28	6.4e-26
ENSG00000261675	-3.663	6.7e-28	4.3e-17
ENSG00000163833	-3.98	7.1e-28	1.9e-25
ENSG00000196277	-3.551	9.4e-28	1.2e-31
ENSG00000011347	-3.497	1.1e-27	2.5e-30
ENSG00000230148	5.195	1.1e-27	5.8e-28
ENSG00000254092	-5.685	1.5e-27	7.2e-58
ENSG00000149305	-5.066	1.6e-27	3.4e-37
ENSG00000170370	-5.258	1.6e-27	5.4e-56
ENSG00000146147	-3.541	2e-27	4.5e-23
ENSG00000177511	-3.613	2.1e-27	1.6e-21
ENSG00000119042	-3.561	2.5e-27	2.6e-26
ENSG00000231633	-5.113	2.7e-27	2e-35
ENSG00000157542	-3.71	3e-27	2.1e-16
ENSG00000145063	-3.946	3.3e-27	1.6e-42
ENSG00000162621	-4.25	3.3e-27	3.5e-31
ENSG00000237250	-4.521	5.7e-27	6.7e-19
ENSG00000008056	-3.651	6e-27	5.8e-21
ENSG00000176842	5.139	6.6e-27	3.3e-28
ENSG00000179388	-3.472	6.6e-27	1.9e-22
ENSG00000169884	-3.771	7.2e-27	7.6e-30
ENSG00000163536	-3.56	7.6e-27	4.3e-33
ENSG00000117600	-3.52	7.8e-27	1.7e-41
ENSG00000161082	-3.427	8.4e-27	9.5e-40
ENSG00000004660	-3.51	8.9e-27	1.6e-61
ENSG00000186493	5.164	1e-26	1.2e-45
ENSG00000172031	-3.711	1.2e-26	6.1e-44
ENSG00000260878	-3.633	1.5e-26	1.1e-33
ENSG00000054803	-3.807	1.6e-26	1.7e-14
ENSG00000101489	-3.625	1.6e-26	4.5e-20
ENSG00000228933	5.111	1.7e-26	6.5e-38
ENSG00000130558	-3.388	1.7e-26	6.8e-42
ENSG00000168959	-3.463	1.7e-26	4.5e-29
ENSG00000189238	-4.14	1.9e-26	4.9e-45
ENSG00000168830	-4.044	2.5e-26	8.9e-17
ENSG00000234423	-3.761	2.5e-26	5.8e-47
ENSG00000058404	-3.499	3.3e-26	3.6e-42
ENSG00000165643	-3.85	3.9e-26	7.5e-20
ENSG00000178233	-3.537	4.1e-26	2.9e-34
ENSG00000185518	-3.639	5.4e-26	3e-12
ENSG00000166159	-3.583	6.1e-26	1.5e-21
ENSG00000183287	-3.715	6.1e-26	1.5e-33
ENSG00000253762	-4.684	6.2e-26	1.7e-30
ENSG00000167434	-3.795	6.4e-26	3.4e-27
ENSG00000060709	-3.46	6.6e-26	1.6e-33
ENSG00000099308	-3.438	6.9e-26	2.4e-60
ENSG00000144290	-3.425	6.9e-26	4e-39
ENSG00000130477	-3.371	9.3e-26	2.3e-53
ENSG00000117016	-3.3	1.2e-25	1.9e-53
ENSG00000184385	-4.207	1.2e-25	2e-35
ENSG00000108352	-3.425	1.3e-25	3e-59
ENSG00000067715	-3.506	1.5e-25	1.1e-28
ENSG00000267909	-3.859	1.9e-25	2.1e-24
ENSG00000036530	-3.359	2.2e-25	1.9e-73
ENSG00000115194	-3.268	2.2e-25	5.3e-12
ENSG00000139874	-3.435	2.4e-25	9.1e-18
ENSG00000164082	-3.503	2.7e-25	5.1e-22
ENSG00000136883	-3.885	3.9e-25	3.2e-30
ENSG00000121335	-4.638	6e-25	2.3e-32
ENSG00000130368	-6.032	8.1e-25	2.8e-44
ENSG00000132821	-3.358	8.2e-25	8.3e-30
ENSG00000123901	-3.192	8.4e-25	1.5e-20
ENSG00000107147	-3.2	9e-25	2.9e-16
ENSG00000171532	-3.624	9.9e-25	4.9e-12
ENSG00000259946	-3.485	1e-24	2.5e-17
ENSG00000120645	-3.505	1.1e-24	2e-16
ENSG00000254269	-3.762	1.2e-24	4.1e-30
ENSG00000128254	-4.071	1.7e-24	1.9e-45
ENSG00000183662	-3.506	1.7e-24	3.9e-16
ENSG00000152669	-4.703	2e-24	7e-50
ENSG00000129173	4.887	2.2e-24	7.3e-24
ENSG00000106123	-3.285	2.5e-24	6.9e-63
ENSG00000230133	-4.463	2.6e-24	1.7e-23
ENSG00000230725	-3.998	2.8e-24	1.3e-28
ENSG00000259796	-3.362	2.8e-24	6.2e-60
ENSG00000110931	-3.313	3e-24	8.6e-124
ENSG00000081985	-3.501	4e-24	1.2e-27
ENSG00000105649	-3.448	4.3e-24	1.7e-25
ENSG00000171848	4.633	5.1e-24	2.2e-20
ENSG00000253686	-4.054	5.3e-24	4.5e-25
ENSG00000243244	4.091	6.4e-24	1.4e-57
ENSG00000166862	-3.42	7.6e-24	4.7e-17
ENSG00000245694	4.415	8.9e-24	4.7e-42
ENSG00000257180	-3.606	9.6e-24	9.1e-22
ENSG00000226757	-4.437	1.2e-23	4.9e-26
ENSG00000166448	-3.438	1.2e-23	2.7e-16
ENSG00000081189	-3.215	1.5e-23	1.7e-63
ENSG00000150995	-3.149	2.4e-23	1.5e-52
ENSG00000179097	-3.665	2.4e-23	1.9e-38
ENSG00000007264	-3.383	2.5e-23	2.3e-26
ENSG00000149927	-3.35	2.8e-23	1.6e-42
ENSG00000244040	-3.773	3e-23	2.5e-36
ENSG00000136531	-3.223	3.3e-23	1.7e-41
ENSG00000176928	-3.216	4.4e-23	2.4e-36
ENSG00000134343	-3.268	4.4e-23	1.3e-28
ENSG00000128652	5.183	4.6e-23	2e-16
ENSG00000181039	-3.276	4.9e-23	6.8e-60
ENSG00000226443	-3.984	4.8e-23	1e-36
ENSG00000224955	-4.186	5.1e-23	1.1e-20
ENSG00000260001	-3.605	5.2e-23	4.2e-25
ENSG00000269998	-3.679	5.4e-23	1.3e-20
ENSG00000157152	-3.317	6.2e-23	3.1e-30
ENSG00000205488	-3.846	6.2e-23	3.9e-25
ENSG00000112232	-3.263	6.3e-23	6.6e-19
ENSG00000180875	-3.329	6.9e-23	4.2e-29
ENSG00000225206	-3.199	6.9e-23	4.7e-23
ENSG00000265544	-4.639	8.3e-23	2.6e-23
ENSG00000100346	-3.302	1e-22	3.8e-19
ENSG00000220575	-4.325	1.1e-22	4.9e-24
ENSG00000180616	-3.366	1.1e-22	1.9e-26
ENSG00000184261	-3.3	1.1e-22	2.5e-18
ENSG00000241158	-4.015	1.4e-22	2.2e-22
ENSG00000100302	-3.091	1.6e-22	1e-17
ENSG00000149091	-3.124	1.6e-22	2.5e-56
ENSG00000149972	-3.234	1.8e-22	1.7e-23
ENSG00000221857	-4.708	1.9e-22	5.4e-62
ENSG00000135312	-3.731	2e-22	3.5e-16
ENSG00000229268	-4.328	2e-22	6.6e-34
ENSG00000150672	-3.141	2.4e-22	3.9e-65
ENSG00000152954	-3.299	2.6e-22	1.6e-17
ENSG00000048991	-3.14	2.8e-22	2.5e-79
ENSG00000110427	-3.086	2.9e-22	7.3e-84
ENSG00000163013	-3.141	2.9e-22	4.7e-33
ENSG00000197106	-3.37	2.9e-22	8.4e-13
ENSG00000198785	-3.319	2.9e-22	1.4e-14
ENSG00000256008	-4.256	3e-22	2.6e-29
ENSG00000254487	-4.528	3.2e-22	6.6e-34
ENSG00000152822	-3.253	3.7e-22	3.3e-20
ENSG00000254726	3.861	3.7e-22	1.6e-38
ENSG00000226519	-4.286	3.9e-22	7.4e-30
ENSG00000253734	-4.158	5.4e-22	1.2e-29
ENSG00000074317	-3.347	5.5e-22	6.3e-15
ENSG00000121742	-4.601	5.7e-22	7e-21
ENSG00000266949	-6.018	6.2e-22	1.7e-41
ENSG00000113327	-3.328	6.5e-22	4e-11
ENSG00000224819	-4.627	8e-22	1.4e-41
ENSG00000239873	-3.917	8.4e-22	4.6e-39
ENSG00000073792	4.757	8.4e-22	5.7e-53
ENSG00000148704	-3.811	8.4e-22	2.4e-29
ENSG00000117069	-3.203	8.5e-22	6.4e-29
ENSG00000108684	-3.053	8.6e-22	1e-18
ENSG00000257499	-3.176	9.4e-22	6.1e-41
ENSG00000148408	-3.128	1.3e-21	5.9e-27
ENSG00000214043	-3.591	1.4e-21	1.7e-22
ENSG00000240244	-3.321	1.4e-21	5.5e-38
ENSG00000107518	-3.094	1.5e-21	2.6e-60
ENSG00000178171	-3.298	1.8e-21	2.6e-17
ENSG00000105642	-3.017	2e-21	7.3e-37
ENSG00000116106	-3.074	2.1e-21	7.2e-66
ENSG00000152932	-3.231	2.2e-21	4.5e-18
ENSG00000136231	4.516	2.2e-21	6.9e-35
ENSG00000230051	-4.363	2.5e-21	6.7e-21
ENSG00000135127	-3.153	2.7e-21	1.1e-30
ENSG00000166006	-3.292	2.7e-21	9.4e-10
ENSG00000223291	-4.287	2.7e-21	3.1e-33
ENSG00000160145	-2.994	3e-21	6.2e-47
ENSG00000186377	-3.188	3.1e-21	6.6e-25
ENSG00000203772	-3.711	3.4e-21	5.6e-30
ENSG00000197753	-3.555	3.6e-21	1.5e-20
ENSG00000145198	-3.172	3.8e-21	5.6e-22
ENSG00000176840	-3.974	4.3e-21	2.7e-23
ENSG00000074211	-3.15	4.6e-21	8.1e-22
ENSG00000125355	3.73	5e-21	1.9e-56
ENSG00000134917	-2.994	5.2e-21	5.9e-23
ENSG00000155980	-3.079	5.4e-21	2e-57
ENSG00000232503	-3.861	5.4e-21	1.4e-22
ENSG00000259255	4.74	5.4e-21	1.1e-26
ENSG00000138944	-2.923	5.4e-21	6.1e-23
ENSG00000066248	-2.91	5.7e-21	2e-35
ENSG00000171873	-3.359	6.2e-21	2e-21
ENSG00000182870	-3.188	6.3e-21	7.9e-21
ENSG00000175766	-3.317	6.4e-21	7e-24
ENSG00000213468	4.036	6.7e-21	4.8e-34
ENSG00000176749	-3.013	7.1e-21	5.7e-59
ENSG00000182901	-2.985	8.4e-21	1.6e-40
ENSG00000132975	-3.114	8.7e-21	1.8e-23
ENSG00000167889	-2.931	9.2e-21	5.1e-31
ENSG00000169220	-3.145	9.5e-21	2e-41
ENSG00000273367	-3.504	1e-20	1.1e-28
ENSG00000250377	-4.164	1e-20	3.7e-26
ENSG00000111206	4.535	1.1e-20	2.4e-26
ENSG00000248942	-4.327	1.2e-20	1.4e-24
ENSG00000147655	-4.306	1.3e-20	6.5e-39
ENSG00000180828	-4.914	1.3e-20	1.6e-33
ENSG00000130540	-3.089	1.5e-20	1.8e-18
ENSG00000101445	-2.915	1.6e-20	2.2e-20
ENSG00000215196	-2.984	1.6e-20	5.5e-30
ENSG00000237649	4.595	1.8e-20	8.1e-24
ENSG00000065320	3.762	1.9e-20	6.9e-48
ENSG00000123485	5.3	2e-20	1.3e-26
ENSG00000228358	-4.632	2.1e-20	3.7e-23
ENSG00000078725	-2.984	2.6e-20	2.2e-25
ENSG00000132639	-3.406	2.7e-20	2.1e-12
ENSG00000139973	-2.946	2.9e-20	2e-76
ENSG00000118194	-4.109	3e-20	2.4e-23
ENSG00000075218	4.362	3.2e-20	5.2e-27
ENSG00000187730	-3.141	3.2e-20	3.1e-20
ENSG00000117122	5.775	3.7e-20	4.5e-29
ENSG00000179546	-3.445	3.8e-20	9.3e-22
ENSG00000226049	-3.876	3.8e-20	3.1e-55
ENSG00000178965	-2.993	4e-20	2e-24
ENSG00000272016	-2.881	4e-20	5.1e-36
ENSG00000163793	-3.287	4.4e-20	1.8e-12
ENSG00000115507	-3.61	5.3e-20	3.3e-23
ENSG00000255994	-3.81	5.3e-20	1.2e-27
ENSG00000233930	-3.026	5.4e-20	1.5e-34
ENSG00000158806	-2.985	6.1e-20	1.5e-30
ENSG00000267506	-3.149	6.5e-20	7.3e-25
ENSG00000259583	-3.063	6.6e-20	3.3e-21
ENSG00000040608	-3.064	7e-20	1.8e-26
ENSG00000107954	-2.925	7.6e-20	1.3e-20
ENSG00000171435	-3.025	7.7e-20	9.6e-31
ENSG00000260837	-3.107	8.4e-20	3.2e-32
ENSG00000211574	-2.995	9.1e-20	2.9e-16
ENSG00000272163	-2.999	9.1e-20	6.4e-33
ENSG00000170074	-4.885	9.7e-20	3.3e-37
ENSG00000162989	-2.974	9.9e-20	1e-22
ENSG00000067842	-3.122	1e-19	4.9e-15
ENSG00000213424	-3.387	1e-19	1.6e-10
ENSG00000187672	-2.854	1.1e-19	1.2e-39
ENSG00000172247	-3.113	1.1e-19	2.6e-19
ENSG00000184307	-2.938	1.2e-19	6.1e-82
ENSG00000206814	-4.319	1.2e-19	6.3e-24
ENSG00000255136	-3.659	1.2e-19	9.8e-29
ENSG00000112984	5.256	1.3e-19	1.4e-19
ENSG00000145526	-2.977	1.3e-19	1e-30
ENSG00000185274	-2.891	1.2e-19	3.8e-26
ENSG00000237737	-3.261	1.3e-19	5.7e-15
ENSG00000125850	-4.119	1.3e-19	3.3e-40
ENSG00000149970	-2.876	1.4e-19	6.1e-101
ENSG00000225539	-5.283	1.3e-19	8.8e-32
ENSG00000263724	-4.354	1.4e-19	3.7e-30
ENSG00000125851	-3.036	1.5e-19	7.8e-20
ENSG00000164600	-7.086	1.4e-19	3.6e-77
ENSG00000131969	-3.155	1.6e-19	3.8e-20
ENSG00000162545	-2.889	1.7e-19	2.5e-39
ENSG00000260248	-3.219	1.7e-19	9.2e-26
ENSG00000089558	-3.805	2.2e-19	1.7e-31
ENSG00000107242	-3.059	2.1e-19	1.3e-25
ENSG00000112619	-3.275	2.2e-19	1.1e-14
ENSG00000253230	-2.996	2.2e-19	4.9e-19
ENSG00000008086	-2.888	2.6e-19	7.2e-94
ENSG00000135709	-2.922	2.7e-19	9.2e-34
ENSG00000167081	3.574	2.9e-19	4.6e-68
ENSG00000172824	-3.667	2.9e-19	1.3e-26
ENSG00000139146	3.768	3e-19	4.2e-31
ENSG00000119946	-2.943	3.2e-19	5.6e-46
ENSG00000169679	4.808	3.2e-19	1.6e-26
ENSG00000181656	-3.242	3.3e-19	6.7e-19
ENSG00000228353	-5.154	3.8e-19	5.7e-34
ENSG00000020129	-2.993	4e-19	3.4e-25
ENSG00000175063	4.632	4.2e-19	5.3e-17
ENSG00000206795	-4.079	4.2e-19	2.2e-28
ENSG00000073670	-3.01	4.9e-19	5e-28
ENSG00000135423	-3.11	5.2e-19	3.9e-21
ENSG00000233508	-3.256	5.2e-19	1.2e-18
ENSG00000189108	-3.181	5.5e-19	1.1e-15
ENSG00000135324	-3.052	5.8e-19	3.4e-29
ENSG00000178999	4.784	5.8e-19	3.2e-17
ENSG00000149575	-3.026	6.5e-19	1.5e-16
ENSG00000206052	-2.952	6.5e-19	2.2e-22
ENSG00000087494	-3.253	6.6e-19	3.3e-20
ENSG00000112137	-2.854	6.9e-19	8.1e-85
ENSG00000164100	-2.935	7.1e-19	9.1e-20
ENSG00000131747	5.265	7.3e-19	5.1e-18
ENSG00000176383	-3.167	7.4e-19	3.2e-35
ENSG00000101292	-5.643	7.6e-19	4.1e-45
ENSG00000151090	-2.792	7.8e-19	2e-35
ENSG00000095596	-3.772	8e-19	4.4e-25
ENSG00000183654	-3.713	8.4e-19	1.2e-18
ENSG00000183729	-4.531	9e-19	1.7e-28
ENSG00000069712	-2.841	9.3e-19	1e-53
ENSG00000198822	-2.933	9.6e-19	2.9e-21
ENSG00000249605	-3.315	9.7e-19	1.4e-29
ENSG00000242021	4.697	1e-18	8.3e-26
ENSG00000237684	-4.812	1.2e-18	9.4e-29
ENSG00000142945	4.009	1.3e-18	6.5e-26
ENSG00000254187	-5.564	1.4e-18	8.4e-42
ENSG00000102003	-3.013	1.6e-18	6.5e-22
ENSG00000143473	-2.844	1.7e-18	1.4e-42
ENSG00000211448	-2.83	1.7e-18	9.8e-25
ENSG00000113749	-2.803	1.8e-18	9.4e-19
ENSG00000157087	-2.819	1.7e-18	1.4e-44
ENSG00000132359	-2.802	1.9e-18	6e-42
ENSG00000273370	-4.089	1.9e-18	2e-29
ENSG00000159753	-3.081	2.2e-18	9.1e-18
ENSG00000168081	-3.608	2.2e-18	1.9e-18
ENSG00000215635	-3.78	2.3e-18	7.2e-27
ENSG00000091428	-2.787	2.4e-18	1.8e-36
ENSG00000176769	-2.793	2.4e-18	6.5e-17
ENSG00000239498	-3.799	2.6e-18	4.1e-28
ENSG00000165553	-3.209	2.6e-18	2.5e-11
ENSG00000252396	-3.94	2.6e-18	6.8e-27
ENSG00000198374	4.674	2.7e-18	8.1e-18
ENSG00000138829	3.817	3e-18	4.8e-37
ENSG00000230345	-5.248	3.1e-18	2.1e-33
ENSG00000145990	-2.84	3.2e-18	5.9e-54
ENSG00000246363	-3.387	3.2e-18	9.1e-33
ENSG00000251322	-2.613	3.2e-18	2.8e-21
ENSG00000182256	-2.972	3.4e-18	2.9e-19
ENSG00000269883	-3.085	3.6e-18	2.4e-23
ENSG00000273238	-3.078	3.7e-18	7.5e-24
ENSG00000184613	-2.8	3.9e-18	2.2e-25
ENSG00000177182	-2.947	4.3e-18	1.9e-22
ENSG00000145703	4.416	4.6e-18	7.6e-41
ENSG00000167964	-2.969	5.2e-18	5.6e-24
ENSG00000104044	-3.017	5.6e-18	2e-19
ENSG00000232780	-4.312	5.9e-18	4.7e-23
ENSG00000105989	-3.219	6.1e-18	6e-15
ENSG00000230498	-3.242	6.1e-18	2.4e-30
ENSG00000164326	-5.171	6.1e-18	4.8e-21
ENSG00000264985	-4.412	6.1e-18	5.3e-28
ENSG00000262267	-4.125	6.2e-18	5.5e-25
ENSG00000166863	-3.375	6.4e-18	1.4e-12
ENSG00000168078	4.627	6.4e-18	3.4e-14
ENSG00000123360	-2.865	6.5e-18	1.8e-32
ENSG00000162630	-3.226	6.6e-18	1.3e-28
ENSG00000112812	-3.432	7.9e-18	2.5e-19
ENSG00000122585	-4.887	7.9e-18	3.8e-20
ENSG00000107593	-3.404	8.2e-18	2.3e-21
ENSG00000144619	-2.772	8.3e-18	1.6e-20
ENSG00000233273	-4.284	8.3e-18	8.5e-41
ENSG00000120088	-2.712	8.4e-18	2.3e-23
ENSG00000140945	-2.7	8.5e-18	2e-30
ENSG00000124313	-2.7	8.8e-18	7.5e-41
ENSG00000112053	-3.145	9.6e-18	9.1e-18
ENSG00000131094	3.843	9.9e-18	1.1e-43
ENSG00000079841	-2.782	1e-17	1.2e-41
ENSG00000169116	-2.906	1e-17	5.5e-24
ENSG00000119698	-2.762	1.2e-17	4.6e-21
ENSG00000174939	-2.705	1.1e-17	3.2e-17
ENSG00000269935	-3.917	1.2e-17	1.7e-25
ENSG00000121152	4.04	1.3e-17	2.1e-24
ENSG00000215218	-2.867	1.3e-17	8e-20
ENSG00000224223	-4.612	1.3e-17	1.4e-33
ENSG00000089685	4.645	1.5e-17	4.9e-19
ENSG00000169758	-2.983	1.5e-17	2.1e-42
ENSG00000248905	-2.797	1.4e-17	1.9e-41
ENSG00000099814	-2.744	1.5e-17	6.1e-27
ENSG00000101349	-2.798	1.6e-17	3.7e-35
ENSG00000250056	-2.838	1.8e-17	8.5e-24
ENSG00000158445	-2.686	2e-17	1.1e-53
ENSG00000214457	-4.68	1.9e-17	4.1e-32
ENSG00000159409	-2.777	2.1e-17	7.2e-25
ENSG00000177380	-2.696	2.4e-17	7.3e-34
ENSG00000006740	-2.847	2.5e-17	2.5e-26
ENSG00000157368	-2.926	2.5e-17	2.9e-27
ENSG00000117399	3.968	2.8e-17	5.3e-24
ENSG00000151388	3.402	3.2e-17	2.5e-35
ENSG00000204851	-2.859	3.2e-17	1.2e-19
ENSG00000225135	-2.82	3.6e-17	1.3e-41
ENSG00000226717	-3.692	3.9e-17	4.2e-26
ENSG00000236358	-3.325	4e-17	8e-24
ENSG00000225978	-3.249	4.1e-17	1.5e-22
ENSG00000126787	5.163	4.3e-17	3e-16
ENSG00000054356	-2.74	4.4e-17	1e-10
ENSG00000141668	-2.953	4.3e-17	2.4e-10
ENSG00000157456	4.157	4.3e-17	1.8e-25
ENSG00000181104	3.914	5e-17	2.2e-46
ENSG00000081803	-2.744	5.2e-17	6.4e-48
ENSG00000188674	-2.789	5.2e-17	4.6e-14
ENSG00000221946	-2.822	5.2e-17	1.3e-23
ENSG00000254377	-2.795	5.8e-17	5.8e-25
ENSG00000134757	-3.458	6.2e-17	1.4e-15
ENSG00000225526	-3.737	6.3e-17	1.9e-15
ENSG00000101057	5.605	6.4e-17	2.5e-21
ENSG00000225465	-2.786	7.1e-17	5.3e-28
ENSG00000180921	-2.932	7.2e-17	7.9e-32
ENSG00000183780	-2.833	7.2e-17	3.2e-24
ENSG00000105278	-2.683	7.5e-17	8.8e-14
ENSG00000110786	-2.793	7.7e-17	2.5e-23
ENSG00000256847	-5.801	7.7e-17	1.2e-42
ENSG00000129682	-2.713	7.8e-17	1.6e-37
ENSG00000229570	-4.108	8.2e-17	1.2e-22
ENSG00000242173	-2.738	8e-17	2.4e-19
ENSG00000108309	-2.759	8.6e-17	7.3e-24
ENSG00000137727	-2.716	8.5e-17	1.3e-39
ENSG00000137804	4.392	8.6e-17	2e-27
ENSG00000088899	-2.653	9.9e-17	1e-42
ENSG00000179673	-3.375	1e-16	6.1e-15
ENSG00000184702	-2.634	1.1e-16	1.6e-51
ENSG00000188133	-3.401	1.1e-16	1.1e-09
ENSG00000235478	-3.359	1.1e-16	1.6e-35
ENSG00000080986	4.797	1.1e-16	1e-21
ENSG00000103056	-2.646	1.3e-16	1.9e-23
ENSG00000114757	-2.77	1.3e-16	7.4e-14
ENSG00000169282	-2.632	1.4e-16	5.6e-32
ENSG00000235716	-4.659	1.5e-16	8.3e-30
ENSG00000139998	-2.699	1.5e-16	4.2e-36
ENSG00000250770	-4.495	1.6e-16	3.9e-28
ENSG00000263571	-4.72	1.7e-16	1e-27
ENSG00000240907	-3.531	1.8e-16	5.6e-15
ENSG00000248285	-3.895	1.9e-16	7.2e-28
ENSG00000214552	-3.704	2.1e-16	1.4e-23
ENSG00000140798	-3.371	2.1e-16	1.9e-15
ENSG00000090889	3.578	2.3e-16	2e-22
ENSG00000138311	-2.629	2.3e-16	5.2e-52
ENSG00000077080	-2.808	2.5e-16	1.2e-18
ENSG00000132535	-2.626	2.6e-16	1.6e-36
ENSG00000232973	-2.85	2.6e-16	7.2e-35
ENSG00000273032	-2.737	2.6e-16	3.5e-24
ENSG00000223930	-4.362	2.7e-16	2.3e-29
ENSG00000107130	-2.639	2.7e-16	3.7e-32
ENSG00000088882	3.965	2.8e-16	1.5e-22
ENSG00000204314	-2.659	2.9e-16	4.8e-34
ENSG00000206579	-2.641	3.1e-16	3.1e-29
ENSG00000166206	-2.64	3.1e-16	4.2e-37
ENSG00000205634	-4.48	3.6e-16	6.7e-21
ENSG00000166510	-2.818	3.9e-16	7.9e-22
ENSG00000058335	-2.768	4.3e-16	8.4e-14
ENSG00000162738	3.202	4.3e-16	1.5e-64
ENSG00000170091	-2.647	4.3e-16	3.7e-15
ENSG00000256982	-2.974	4.4e-16	7.9e-19
ENSG00000260523	-2.966	4.4e-16	7e-29
ENSG00000154080	3.423	4.6e-16	8.6e-28
ENSG00000183856	3.865	4.6e-16	1.3e-17
ENSG00000132026	-3.156	4.6e-16	1.6e-18
ENSG00000254664	-4.76	4.6e-16	2e-22
ENSG00000226852	-2.96	4.8e-16	4e-13
ENSG00000170961	4.005	4.8e-16	1.9e-31
ENSG00000069424	-2.713	5.1e-16	7.9e-26
ENSG00000177570	-2.653	5.1e-16	6.3e-35
ENSG00000150394	-2.702	5.8e-16	3.3e-17
ENSG00000164951	-2.612	5.8e-16	1e-47
ENSG00000172260	-2.582	5.9e-16	5.8e-30
ENSG00000225174	-3.771	6.1e-16	1.3e-31
ENSG00000265775	-4.708	6.3e-16	8.2e-27
ENSG00000002746	-2.655	6.5e-16	3.5e-26
ENSG00000161281	-2.927	6.6e-16	1.1e-15
ENSG00000197153	5.88	6.6e-16	6.7e-28
ENSG00000182566	-3.499	7.2e-16	1.4e-23
ENSG00000090539	-2.626	8.1e-16	5.9e-31
ENSG00000168952	-2.618	8e-16	7e-20
ENSG00000256031	-3.528	8.1e-16	3.3e-29
ENSG00000127824	-2.657	8.7e-16	2.4e-13
ENSG00000187715	-2.807	8.8e-16	4.6e-27
ENSG00000189212	-2.664	9.2e-16	5.6e-20
ENSG00000248431	-5.228	9.5e-16	2.8e-25
ENSG00000092051	-2.548	9.9e-16	8.3e-38
ENSG00000167074	-2.595	9.9e-16	6.9e-26
ENSG00000164128	-2.708	1.1e-15	1.8e-20
ENSG00000258517	-4.671	1.1e-15	1.2e-35
ENSG00000103174	-2.69	1.1e-15	9.3e-40
ENSG00000106976	-2.575	1.2e-15	3.3e-21
ENSG00000172602	-2.545	1.2e-15	5.7e-23
ENSG00000235711	-2.871	1.1e-15	2.3e-08
ENSG00000214381	-3.447	1.2e-15	7.9e-14
ENSG00000228065	3.272	1.2e-15	4e-19
ENSG00000224189	3.168	1.3e-15	1.3e-18
ENSG00000186185	4.285	1.5e-15	6.1e-19
ENSG00000105650	-2.642	1.6e-15	5.4e-11
ENSG00000154118	-2.443	1.5e-15	4.3e-18
ENSG00000183473	-2.901	1.5e-15	4.6e-10
ENSG00000171243	-3.307	1.7e-15	9.8e-24
ENSG00000151834	-2.536	1.8e-15	7.1e-16
ENSG00000256018	5.451	1.8e-15	1.2e-17
ENSG00000053108	-2.574	1.9e-15	1.4e-21
ENSG00000167535	-2.533	1.9e-15	7.5e-51
ENSG00000065328	4.425	2e-15	9.1e-21
ENSG00000212380	-3.46	1.9e-15	5.7e-26
ENSG00000111110	-2.579	2e-15	1.8e-33
ENSG00000131242	-2.52	2e-15	1.1e-25
ENSG00000167680	-2.426	2e-15	1.1e-23
ENSG00000178235	-2.542	2e-15	6.7e-26
ENSG00000188191	-2.667	2e-15	7.1e-24
ENSG00000186472	-2.462	2.1e-15	3.1e-23
ENSG00000196581	-2.547	2.1e-15	1.6e-33
ENSG00000152969	-2.576	2.1e-15	6.6e-31
ENSG00000169744	-2.528	2.2e-15	1.4e-41
ENSG00000174521	-2.684	2.3e-15	1.7e-15
ENSG00000270111	-3.54	2.4e-15	3e-10
ENSG00000175471	-2.605	2.5e-15	3.9e-27
ENSG00000177508	3.893	2.4e-15	1e-13
ENSG00000225783	-2.613	2.5e-15	4.2e-26
ENSG00000253248	-4.098	2.6e-15	6.6e-20
ENSG00000259234	-3.04	2.6e-15	1.6e-11
ENSG00000157219	-2.8	2.7e-15	1.6e-08
ENSG00000101298	-2.628	2.8e-15	1.7e-25
ENSG00000100321	-2.548	2.8e-15	4e-27
ENSG00000142408	-2.55	2.9e-15	2.3e-25
ENSG00000249645	-4.471	2.9e-15	2.6e-28
ENSG00000112742	3.994	2.9e-15	7.5e-23
ENSG00000182389	-2.576	2.9e-15	6.4e-46
ENSG00000196972	-2.797	2.9e-15	8.2e-12
ENSG00000106462	3.047	3e-15	7.2e-23
ENSG00000196787	3.978	3e-15	1e-20
ENSG00000137766	-2.676	3.4e-15	2.5e-12
ENSG00000186160	-3.205	3.5e-15	5e-22
ENSG00000070961	-2.507	3.7e-15	4.5e-57
ENSG00000131398	-2.565	3.7e-15	5.3e-23
ENSG00000184156	-2.621	3.7e-15	1.9e-23
ENSG00000236653	-3.406	3.7e-15	9.9e-12
ENSG00000261553	-2.663	3.8e-15	3.9e-34
ENSG00000179542	-2.504	4e-15	9.3e-39
ENSG00000184185	-2.657	4.2e-15	1.2e-20
ENSG00000174469	-2.679	4.4e-15	2.3e-13
ENSG00000121621	4.178	4.8e-15	2.5e-22
ENSG00000010404	-2.572	4.9e-15	2.2e-44
ENSG00000233452	-2.68	5.3e-15	3.6e-21
ENSG00000117155	-2.511	5.5e-15	2e-27
ENSG00000156970	3.936	5.6e-15	1.4e-19
ENSG00000272635	-4.072	5.6e-15	2.9e-26
ENSG00000198028	5.641	5.7e-15	4.5e-24
ENSG00000248469	-3.395	5.9e-15	5e-12
ENSG00000072201	-2.507	6.8e-15	2e-28
ENSG00000180638	5.68	6.6e-15	8.1e-23
ENSG00000130822	-2.409	7.5e-15	9.5e-22
ENSG00000133019	-2.53	7.3e-15	9.2e-15
ENSG00000233723	-2.643	7.4e-15	2.2e-33
ENSG00000251450	-3.552	7.3e-15	6.2e-23
ENSG00000026508	3.847	7.9e-15	1.6e-16
ENSG00000121769	-2.797	8.1e-15	1.4e-18
ENSG00000225106	-3.778	7.7e-15	2e-17
ENSG00000262869	-3.547	8e-15	1.7e-17
ENSG00000101638	-2.565	8.5e-15	9.7e-24
ENSG00000125744	-2.597	8.7e-15	8.2e-19
ENSG00000239887	3.041	9e-15	3.1e-52
ENSG00000270863	-2.858	9.2e-15	9.5e-25
ENSG00000128045	-2.636	9.7e-15	1.3e-19
ENSG00000132688	3.039	9.4e-15	7.2e-23
ENSG00000007237	-2.477	1e-14	2.9e-26
ENSG00000149571	-2.582	1e-14	1.4e-16
ENSG00000224116	-3.004	1e-14	3.6e-20
ENSG00000270523	-2.946	1e-14	1.1e-19
ENSG00000117245	-2.522	1.1e-14	2.9e-23
ENSG00000127561	-2.716	1.1e-14	2.1e-11
ENSG00000149527	-2.461	1.1e-14	9.6e-15
ENSG00000156564	-2.472	1.1e-14	3.7e-20
ENSG00000136997	3.138	1.3e-14	2.4e-22
ENSG00000164236	-2.334	1.3e-14	5e-13
ENSG00000112706	-3.688	1.3e-14	5.9e-21
ENSG00000204052	-2.651	1.3e-14	5.2e-27
ENSG00000136153	-2.43	1.4e-14	4.8e-40
ENSG00000170579	-2.424	1.4e-14	9.1e-47
ENSG00000198668	-2.559	1.4e-14	3.1e-27
ENSG00000250125	-2.835	1.5e-14	1.7e-18
ENSG00000162188	-3.3	1.6e-14	5.5e-11
ENSG00000212428	-3.539	1.7e-14	2.2e-15
ENSG00000154162	-2.482	1.7e-14	5.8e-14
ENSG00000257056	-4.276	1.7e-14	4.1e-21
ENSG00000171956	5.808	1.8e-14	5.3e-17
ENSG00000176887	3.052	1.8e-14	3.6e-27
ENSG00000249453	-4.941	1.8e-14	7.7e-34
ENSG00000002586	3.275	1.9e-14	7.9e-29
ENSG00000138411	-2.481	2e-14	8.9e-53
ENSG00000186260	-2.44	2e-14	1.5e-74
ENSG00000174951	-2.706	2.1e-14	2.8e-18
ENSG00000146352	-2.631	2.2e-14	2.3e-08
ENSG00000198673	-2.483	2.4e-14	2.1e-31
ENSG00000170616	-2.663	2.4e-14	2.3e-12
ENSG00000129810	5.449	2.4e-14	1.8e-29
ENSG00000163046	-2.55	2.5e-14	3.9e-15
ENSG00000260464	-2.662	2.5e-14	3.2e-30
ENSG00000178947	-2.525	2.6e-14	2e-25
ENSG00000259129	3.914	2.6e-14	2.5e-21
ENSG00000100181	4.018	2.6e-14	4.1e-21
ENSG00000127220	-2.471	2.6e-14	7e-33
ENSG00000149269	-2.535	2.7e-14	1.6e-35
ENSG00000154839	3.56	3e-14	1.5e-19
ENSG00000116329	-2.878	3.2e-14	1.1e-11
ENSG00000183023	-2.483	3.2e-14	2e-27
ENSG00000019186	-3.124	3.5e-14	1.7e-16
ENSG00000138100	-3.213	3.5e-14	4.3e-13
ENSG00000101180	-2.668	3.6e-14	6.3e-14
ENSG00000159248	-2.835	3.8e-14	1.2e-14
ENSG00000021645	-2.412	3.9e-14	4.2e-24
ENSG00000240764	-2.434	3.9e-14	1.7e-29
ENSG00000019505	-2.64	3.9e-14	2.8e-12
ENSG00000150594	-2.312	3.9e-14	7.5e-11
ENSG00000156298	-2.492	4e-14	6.2e-34
ENSG00000147571	-4.758	4.3e-14	3.4e-27
ENSG00000144331	-2.586	4.5e-14	5.6e-13
ENSG00000235597	-2.56	4.5e-14	1.3e-22
ENSG00000196331	5.422	4.7e-14	2.5e-25
ENSG00000138759	-2.498	4.8e-14	3.6e-22
ENSG00000158856	-2.7	5e-14	7.2e-14
ENSG00000254973	-3.997	5.1e-14	1.1e-33
ENSG00000138814	-2.459	5.5e-14	1.8e-48
ENSG00000234929	-3.613	5.7e-14	3e-32
ENSG00000003436	4.19	5.8e-14	7.6e-37
ENSG00000136859	3.01	6e-14	1.3e-31
ENSG00000140015	-2.579	6e-14	2.5e-14
ENSG00000250986	-2.494	5.9e-14	2.4e-13
ENSG00000255916	-3.489	6.8e-14	1.1e-16
ENSG00000162975	-2.376	7.2e-14	2.6e-15
ENSG00000185070	-2.367	6.8e-14	9.1e-19
ENSG00000255595	-3.213	7.3e-14	6.9e-14
ENSG00000160014	-2.505	7.4e-14	5e-34
ENSG00000171502	-2.825	7.6e-14	2.4e-20
ENSG00000174473	-2.509	8.2e-14	3.9e-17
ENSG00000254535	3.074	8.1e-14	9.4e-18
ENSG00000237289	-2.82	9e-14	1.6e-12
ENSG00000074590	-2.383	9.5e-14	6.8e-33
ENSG00000165304	4.295	9.2e-14	1.2e-21
ENSG00000119547	-2.909	1e-13	3.1e-11
ENSG00000196876	-2.426	1.1e-13	1.7e-30
ENSG00000132386	-2.477	1.1e-13	6.7e-16
ENSG00000130508	2.892	1.2e-13	1e-26
ENSG00000260903	-2.601	1.3e-13	6.2e-12
ENSG00000123612	-2.415	1.3e-13	4.2e-22
ENSG00000152784	-2.362	1.3e-13	1.8e-47
ENSG00000164270	-2.608	1.3e-13	5.5e-16
ENSG00000181201	5.136	1.4e-13	1.7e-19
ENSG00000230398	-3.497	1.4e-13	1.6e-20
ENSG00000049759	-2.362	1.5e-13	7.8e-25
ENSG00000125510	-2.514	1.5e-13	1.4e-26
ENSG00000135451	4.552	1.5e-13	1.9e-14
ENSG00000160460	-2.365	1.5e-13	2.2e-25
ENSG00000138207	-2.549	1.6e-13	8.4e-14
ENSG00000167702	-2.362	1.7e-13	1.2e-40
ENSG00000109805	4.637	1.8e-13	2.3e-22
ENSG00000147041	-2.48	1.8e-13	4.2e-12
ENSG00000152413	-2.372	1.8e-13	9.2e-53
ENSG00000184661	4.383	1.8e-13	4.6e-20
ENSG00000101958	-2.895	1.9e-13	1.5e-12
ENSG00000154556	-2.38	1.9e-13	4.6e-49
ENSG00000101098	-2.299	2.1e-13	1.3e-17
ENSG00000258882	-2.569	2e-13	3.1e-46
ENSG00000268100	-3.329	2.1e-13	9e-19
ENSG00000249896	-2.52	2.1e-13	1.2e-26
ENSG00000256085	-2.654	2.1e-13	1.8e-09
ENSG00000112186	-2.406	2.1e-13	3.3e-25
ENSG00000137310	2.938	2.2e-13	2.2e-25
ENSG00000162981	-2.373	2.3e-13	1.7e-28
ENSG00000038427	2.84	2.3e-13	2.1e-32
ENSG00000203257	-3.246	2.3e-13	3.3e-16
ENSG00000085840	3.137	2.4e-13	1e-20
ENSG00000135476	4.065	2.4e-13	4.4e-15
ENSG00000271860	-2.557	2.4e-13	1.8e-27
ENSG00000124766	2.809	2.5e-13	3.7e-25
ENSG00000164715	-2.353	2.5e-13	5.9e-54
ENSG00000082458	-2.373	2.6e-13	2.6e-32
ENSG00000214076	-2.414	2.6e-13	3.3e-12
ENSG00000164764	6.895	2.6e-13	4e-31
ENSG00000169607	4.01	2.6e-13	7.1e-24
ENSG00000259223	5.887	2.6e-13	4.4e-20
ENSG00000233611	4.496	2.7e-13	7.3e-14
ENSG00000242428	-2.9	2.7e-13	4e-13
ENSG00000237517	-2.386	2.7e-13	2.9e-23
ENSG00000238456	4.66	2.9e-13	1.3e-17
ENSG00000215939	-5.325	2.9e-13	4.1e-28
ENSG00000109047	-2.93	3.1e-13	6.3e-21
ENSG00000171368	-2.352	3.1e-13	5.6e-17
ENSG00000241563	-3.08	3.1e-13	2.1e-22
ENSG00000115163	4.198	3.1e-13	3.8e-18
ENSG00000129195	4.531	3.1e-13	5.4e-18
ENSG00000260835	-3.038	3.2e-13	6.4e-16
ENSG00000169891	-2.37	3.3e-13	1.8e-27
ENSG00000261426	-2.663	3.2e-13	1.7e-15
ENSG00000236841	-3.464	3.3e-13	1.1e-12
ENSG00000086717	-3.157	3.4e-13	2.9e-30
ENSG00000250889	-2.858	3.4e-13	1.5e-22
ENSG00000134690	2.93	3.5e-13	1.5e-19
ENSG00000120049	-2.362	3.6e-13	2e-36
ENSG00000163995	-2.429	3.6e-13	1.5e-28
ENSG00000230006	-2.428	3.9e-13	3.5e-13
ENSG00000066279	5.312	3.9e-13	6.7e-25
ENSG00000070729	-2.919	4e-13	2.1e-13
ENSG00000167549	-2.575	4e-13	1.3e-24
ENSG00000226762	-3.4	4e-13	5.3e-13
ENSG00000116745	3.476	4.2e-13	4.9e-20
ENSG00000155511	-2.346	4.2e-13	6.2e-24
ENSG00000263874	-2.51	4.2e-13	3.4e-18
ENSG00000143476	4.091	4.2e-13	3.3e-22
ENSG00000258754	3.517	4.3e-13	4.8e-21
ENSG00000172995	-2.306	4.5e-13	3.4e-35
ENSG00000226070	-2.897	4.6e-13	2e-18
ENSG00000166603	-3.437	4.7e-13	3.2e-20
ENSG00000174371	3.615	4.8e-13	5.1e-22
ENSG00000250446	-4.437	5.1e-13	2.4e-34
ENSG00000138180	4.685	5.2e-13	2.2e-16
ENSG00000138646	2.839	5.2e-13	2.6e-26
ENSG00000242614	-3.143	5.5e-13	1.5e-16
ENSG00000260941	-2.449	6.1e-13	1.1e-34
ENSG00000064989	2.764	6.3e-13	7.9e-34
ENSG00000128245	-2.418	6.4e-13	5.8e-28
ENSG00000135406	4.018	6.2e-13	5.8e-23
ENSG00000133958	-2.318	7.1e-13	1.6e-23
ENSG00000223572	-2.595	7.4e-13	4.9e-11
ENSG00000226435	-2.819	7.4e-13	5.7e-20
ENSG00000271892	-4.069	7.5e-13	1.1e-35
ENSG00000134909	-2.273	8e-13	3.3e-45
ENSG00000196091	-2.401	7.8e-13	1.3e-10
ENSG00000105997	5.79	8.2e-13	2.2e-17
ENSG00000150054	-2.41	8.3e-13	1.2e-14
ENSG00000154920	3.122	8.9e-13	1.7e-23
ENSG00000223750	-3.268	8.9e-13	5.9e-24
ENSG00000100884	-2.38	9.5e-13	1.7e-13
ENSG00000182601	-2.637	9.9e-13	3.9e-08
ENSG00000256443	-3.465	1e-12	1.1e-17
ENSG00000148773	5.698	1e-12	1.9e-20
ENSG00000165899	-2.437	1e-12	3.7e-19
ENSG00000197147	-2.309	1.1e-12	1.4e-62
ENSG00000184545	-2.203	1.1e-12	4.8e-22
ENSG00000257061	-3.171	1.1e-12	1.2e-14
ENSG00000271614	-2.349	1.1e-12	2.2e-33
ENSG00000184357	4.769	1.2e-12	1.1e-14
ENSG00000241360	-2.386	1.1e-12	2e-18
ENSG00000128253	-2.579	1.2e-12	3.3e-12
ENSG00000188386	-3.445	1.2e-12	8.2e-17
ENSG00000198934	-2.48	1.2e-12	3.8e-16
ENSG00000085552	3.924	1.2e-12	6.9e-17
ENSG00000197991	-2.353	1.3e-12	1.8e-15
ENSG00000140931	2.792	1.3e-12	2.4e-32
ENSG00000268297	-3.209	1.3e-12	6.5e-16
ENSG00000271474	-2.531	1.3e-12	9.6e-12
ENSG00000200869	-3.271	1.4e-12	2.1e-17
ENSG00000115844	-3.21	1.4e-12	6.3e-09
ENSG00000176406	-2.25	1.4e-12	5.4e-20
ENSG00000087245	2.724	1.5e-12	8.7e-29
ENSG00000131095	2.933	1.5e-12	1.7e-17
ENSG00000196917	3.654	1.5e-12	1e-16
ENSG00000146267	-2.375	1.5e-12	5.1e-27
ENSG00000184515	-2.506	1.5e-12	4.8e-15
ENSG00000272899	-2.49	1.5e-12	4.9e-28
ENSG00000233224	4.732	1.6e-12	2e-23
ENSG00000093009	3.664	1.6e-12	5.4e-19
ENSG00000120899	-2.249	1.6e-12	1e-28
ENSG00000234336	-2.645	1.6e-12	1.8e-20
ENSG00000116299	-2.362	1.7e-12	2.4e-28
ENSG00000186462	-2.345	1.7e-12	1.1e-17
ENSG00000228206	-4.126	1.7e-12	1.8e-24
ENSG00000182572	5.162	1.8e-12	1.4e-24
ENSG00000231252	2.845	1.8e-12	1e-21
ENSG00000106483	3.691	1.8e-12	4.1e-28
ENSG00000173898	-2.303	1.8e-12	5e-24
ENSG00000256196	-3.345	1.9e-12	5.2e-22
ENSG00000137486	-2.348	1.9e-12	6.4e-31
ENSG00000255041	-3.947	2e-12	3.5e-25
ENSG00000233228	-3.744	2e-12	2.3e-22
ENSG00000197565	3.529	2e-12	7.3e-24
ENSG00000102471	-2.318	2.1e-12	9.2e-33
ENSG00000145911	-2.38	2.1e-12	6e-15
ENSG00000141485	-2.626	2.2e-12	1.3e-10
ENSG00000232852	-4.413	2.3e-12	5.7e-25
ENSG00000145451	-2.337	2.3e-12	2.7e-08
ENSG00000151725	3.291	2.4e-12	2.4e-20
ENSG00000105696	-2.245	2.4e-12	2.8e-18
ENSG00000105991	6.698	2.5e-12	4.7e-23
ENSG00000165061	-2.502	2.5e-12	5.9e-09
ENSG00000255693	-2.578	2.5e-12	5.5e-13
ENSG00000124635	3.329	2.6e-12	3.2e-23
ENSG00000261292	-2.335	2.6e-12	6.1e-11
ENSG00000127588	-3.897	2.7e-12	1.9e-22
ENSG00000084731	-2.346	2.9e-12	1.3e-28
ENSG00000132671	-3.617	2.9e-12	2.5e-28
ENSG00000232406	-2.629	2.9e-12	3.2e-23
ENSG00000250007	-2.883	2.9e-12	1.7e-14
ENSG00000169085	-2.302	3e-12	6.7e-28
ENSG00000223460	-3.901	3e-12	1.3e-25
ENSG00000223928	-3.694	3e-12	4.4e-31
ENSG00000163491	-2.302	3.2e-12	2.8e-40
ENSG00000177283	-2.384	3.2e-12	1.1e-14
ENSG00000175264	-2.181	3.3e-12	4.1e-17
ENSG00000227825	-2.427	3.4e-12	4.2e-22
ENSG00000087095	-2.268	3.4e-12	2.3e-71
ENSG00000250148	-2.961	3.7e-12	2.4e-16
ENSG00000227906	-2.472	3.8e-12	1.6e-19
ENSG00000272542	-2.93	3.8e-12	1.4e-21
ENSG00000010438	-2.654	3.9e-12	2.7e-09
ENSG00000157470	-2.28	3.9e-12	7.5e-33
ENSG00000253805	-3.186	4e-12	4.5e-18
ENSG00000170166	4.074	4.6e-12	1.2e-08
ENSG00000177542	-2.158	4.6e-12	3e-13
ENSG00000187103	-3.617	4.6e-12	6.4e-19
ENSG00000242103	-2.711	4.6e-12	1.1e-20
ENSG00000254714	-3.792	4.7e-12	1.5e-18
ENSG00000189241	-2.316	4.7e-12	1.1e-29
ENSG00000213023	-2.368	4.7e-12	8.6e-15
ENSG00000099960	-2.734	4.9e-12	2.3e-09
ENSG00000101888	2.879	4.8e-12	2.4e-21
ENSG00000155093	-2.273	5e-12	2.3e-32
ENSG00000170891	3.112	4.8e-12	6.8e-15
ENSG00000198732	2.674	4.9e-12	7.4e-25
ENSG00000221823	-2.297	5e-12	8.1e-42
ENSG00000251536	-2.552	4.9e-12	1.4e-08
ENSG00000165379	-2.24	5e-12	3.2e-24
ENSG00000177602	3.632	5.3e-12	1.2e-14
ENSG00000141655	-2.41	5.6e-12	7.1e-26
ENSG00000229359	-2.828	5.9e-12	1.1e-17
ENSG00000266573	-3.465	5.6e-12	1.3e-12
ENSG00000005249	-2.271	6.3e-12	2.3e-43
ENSG00000198797	-2.175	6.2e-12	4.4e-27
ENSG00000077264	-2.23	6.7e-12	3.1e-23
ENSG00000172568	-3.055	6.4e-12	1.7e-15
ENSG00000233928	-2.965	6.8e-12	3.3e-21
ENSG00000207654	-3.77	7e-12	6.7e-29
ENSG00000225361	-3.021	7.1e-12	6e-33
ENSG00000050327	2.984	7.4e-12	1e-19
ENSG00000129951	-2.279	7.7e-12	9.4e-12
ENSG00000174453	-2.45	7.6e-12	1.6e-11
ENSG00000204653	-2.387	7.7e-12	3.1e-16
ENSG00000215845	-2.618	7.6e-12	2.3e-14
ENSG00000231187	-2.242	7.3e-12	1.7e-25
ENSG00000007171	-2.396	8.2e-12	3e-20
ENSG00000061918	-2.263	7.9e-12	7.3e-30
ENSG00000204959	3.085	8e-12	9.6e-13
ENSG00000105011	4.375	8.6e-12	9.3e-21
ENSG00000183853	2.697	8.3e-12	4.2e-28
ENSG00000185686	7.405	8.4e-12	7.1e-17
ENSG00000140519	-2.625	8.7e-12	2.2e-13
ENSG00000153820	-2.171	8.8e-12	1.4e-08
ENSG00000163565	2.647	8.9e-12	1.9e-28
ENSG00000220205	-2.241	8.8e-12	8.2e-27
ENSG00000225127	2.855	8.8e-12	5.4e-19
ENSG00000258232	5.063	8.9e-12	1.5e-17
ENSG00000261728	-2.889	8.8e-12	6.6e-26
ENSG00000124693	4.715	9.1e-12	1.1e-14
ENSG00000156113	-2.142	9.3e-12	4.7e-38
ENSG00000174938	-2.284	9.4e-12	3.8e-08
ENSG00000213760	-2.358	9e-12	2e-15
ENSG00000076864	-2.257	9.5e-12	7.1e-22
ENSG00000115919	3.551	9.9e-12	1.7e-20
ENSG00000250742	4.092	9.9e-12	3.6e-23
ENSG00000091986	2.807	1e-11	3.1e-25
ENSG00000067840	-2.097	1.1e-11	5.8e-26
ENSG00000162522	-2.082	1.1e-11	4.2e-17
ENSG00000137807	3.195	1.1e-11	1.5e-19
ENSG00000183317	-2.378	1.1e-11	9.1e-14
ENSG00000140534	4.622	1.1e-11	1.1e-20
ENSG00000163623	5.107	1.1e-11	7.5e-18
ENSG00000110092	2.613	1.2e-11	1.7e-28
ENSG00000270750	-2.496	1.2e-11	3.3e-20
ENSG00000116132	2.897	1.3e-11	8.2e-20
ENSG00000134072	-2.196	1.3e-11	1.5e-26
ENSG00000154553	2.61	1.3e-11	2.5e-24
ENSG00000166922	-2.326	1.3e-11	2.2e-18
ENSG00000256137	-2.647	1.4e-11	1.4e-08
ENSG00000260750	-2.617	1.4e-11	2.1e-16
ENSG00000186197	3.178	1.4e-11	1.9e-19
ENSG00000099365	-2.265	1.5e-11	3.2e-17
ENSG00000124772	-2.044	1.5e-11	3.9e-13
ENSG00000236668	-3.672	1.5e-11	8.4e-23
ENSG00000265043	-2.877	1.5e-11	3.5e-16
ENSG00000225689	-3.525	1.6e-11	5.5e-31
ENSG00000133477	-2.428	1.6e-11	3.8e-09
ENSG00000203403	-2.873	1.6e-11	1.7e-21
ENSG00000253661	-2.635	1.6e-11	4e-12
ENSG00000183307	-2.152	1.9e-11	2.6e-15
ENSG00000152284	2.881	2e-11	2.2e-27
ENSG00000234614	-2.499	2e-11	1.4e-11
ENSG00000179915	-2.188	2e-11	2.2e-25
ENSG00000185988	-2.351	2e-11	2e-14
ENSG00000129680	2.656	2e-11	4.2e-34
ENSG00000006432	-2.249	2.1e-11	5.6e-18
ENSG00000144834	-2.334	2.1e-11	4.2e-15
ENSG00000204588	-5.461	2.1e-11	2.4e-33
ENSG00000118193	4.684	2.1e-11	8.7e-24
ENSG00000265780	-3.385	2.2e-11	4.9e-14
ENSG00000129159	-2.044	2.3e-11	1.7e-09
ENSG00000160716	-2.317	2.3e-11	7.9e-15
ENSG00000130758	-2.095	2.4e-11	5.3e-29
ENSG00000143178	2.756	2.5e-11	3e-25
ENSG00000197576	6.139	2.5e-11	7.9e-16
ENSG00000233820	-2.34	2.5e-11	8.8e-16
ENSG00000130032	-2.186	2.5e-11	6.8e-16
ENSG00000125814	-2.352	2.6e-11	9.5e-13
ENSG00000139780	-3.333	2.6e-11	2.7e-12
ENSG00000167971	-2.162	2.7e-11	1.1e-19
ENSG00000154096	-2.263	2.8e-11	3.3e-18
ENSG00000198513	-2.227	2.8e-11	3.9e-25
ENSG00000144354	3.571	2.9e-11	2.9e-26
ENSG00000240568	-3.584	2.9e-11	4.6e-22
ENSG00000249109	-3.753	2.9e-11	1.1e-18
ENSG00000173894	3.936	2.9e-11	1.9e-25
ENSG00000234306	-4.618	3e-11	6.4e-28
ENSG00000134802	2.582	3.1e-11	3.8e-18
ENSG00000107295	-2.189	3.4e-11	3.4e-22
ENSG00000154188	2.592	3.4e-11	1.2e-20
ENSG00000226857	-3.452	3.4e-11	6.2e-20
ENSG00000236333	-2.055	3.4e-11	1.1e-08
ENSG00000151150	-2.193	3.4e-11	3.8e-18
ENSG00000261332	5.397	3.5e-11	1.6e-16
ENSG00000130643	-2.441	3.5e-11	9e-07
ENSG00000186470	2.545	3.5e-11	1.1e-25
ENSG00000048540	-2.186	3.6e-11	6.8e-15
ENSG00000186188	-2.534	3.6e-11	5.8e-13
ENSG00000122694	2.627	3.7e-11	5.4e-29
ENSG00000109674	4.699	3.8e-11	3.9e-21
ENSG00000203814	2.54	3.8e-11	3.3e-25
ENSG00000266718	-3.069	3.8e-11	1.4e-16
ENSG00000173926	2.581	3.9e-11	7e-32
ENSG00000120251	-2.14	4e-11	1.2e-26
ENSG00000145945	-2.271	4e-11	2.1e-14
ENSG00000073111	2.489	4.1e-11	1.8e-20
ENSG00000253122	-4.515	4.1e-11	4.3e-32
ENSG00000257829	-2.872	4.1e-11	1.1e-19
ENSG00000234282	-2.948	4.2e-11	1.3e-13
ENSG00000245384	-2.922	4.2e-11	2e-25
ENSG00000157445	-2.132	4.3e-11	7.5e-18
ENSG00000151623	-2.19	4.4e-11	7.7e-11
ENSG00000184348	2.691	4.3e-11	2.3e-23
ENSG00000254101	-2.802	4.4e-11	6.2e-13
ENSG00000043591	-2.225	4.7e-11	2.5e-32
ENSG00000067606	-2.163	4.8e-11	7.6e-26
ENSG00000078902	-2.106	4.6e-11	4.1e-32
ENSG00000175093	2.712	4.7e-11	7.4e-18
ENSG00000183049	-2.145	4.5e-11	7.8e-67
ENSG00000259048	-2.734	4.5e-11	3.8e-12
ENSG00000264319	-4.114	4.7e-11	5.8e-23
ENSG00000273164	-2.544	4.6e-11	2.2e-17
ENSG00000136854	-2.195	5.2e-11	5.4e-29
ENSG00000272511	-2.293	4.9e-11	6e-18
ENSG00000142235	-1.981	5.6e-11	4.5e-12
ENSG00000186897	5.091	5.7e-11	4.7e-18
ENSG00000252080	-3.174	5.4e-11	3.1e-17
ENSG00000008853	-2.114	5.8e-11	1.2e-25
ENSG00000101955	2.882	6.2e-11	3e-19
ENSG00000138378	-2.255	6.2e-11	9e-18
ENSG00000184611	-2.077	6.2e-11	2.7e-11
ENSG00000214946	-2.782	6.3e-11	2.3e-15
ENSG00000235314	-2.269	6.5e-11	7.4e-20
ENSG00000139988	-2.715	6.9e-11	6e-16
ENSG00000151948	-2.22	6.7e-11	1.8e-22
ENSG00000178531	-2.145	6.6e-11	3e-15
ENSG00000215475	-2.311	7.3e-11	7.5e-15
ENSG00000215966	-4.398	7.2e-11	5e-24
ENSG00000228391	-3.956	7.2e-11	5.2e-20
ENSG00000050405	2.474	7.7e-11	5.2e-30
ENSG00000153930	2.523	7.4e-11	1.7e-27
ENSG00000169900	-4.019	7.7e-11	5.8e-20
ENSG00000197977	-2.269	7.4e-11	4.2e-08
ENSG00000008735	-2.246	7.9e-11	2e-16
ENSG00000158402	3.652	7.8e-11	7e-19
ENSG00000164379	-2.217	7.9e-11	3.1e-11
ENSG00000165730	-2.108	8e-11	3.4e-18
ENSG00000182621	-2.079	7.7e-11	2.5e-38
ENSG00000231133	-2.918	7.8e-11	4.9e-21
ENSG00000109670	-2.143	8.2e-11	4.2e-39
ENSG00000132872	-2.546	8.3e-11	1e-10
ENSG00000165995	-2.156	8.3e-11	1.3e-46
ENSG00000168348	-2.755	8.4e-11	5.6e-13
ENSG00000175946	-3.043	8.3e-11	3.4e-18
ENSG00000267623	-2.867	8.1e-11	4.2e-16
ENSG00000165943	-2.21	8.7e-11	3.1e-18
ENSG00000184825	4.236	8.6e-11	3e-21
ENSG00000107249	2.533	8.9e-11	3.4e-26
ENSG00000176956	-2.139	9e-11	5.4e-15
ENSG00000198910	-2.242	9.2e-11	1.1e-11
ENSG00000110852	3.426	9.6e-11	6.4e-18
ENSG00000240692	-2.918	9.6e-11	6.9e-16
ENSG00000181458	3.011	9.7e-11	3.5e-21
ENSG00000260411	-2.375	9.8e-11	4.3e-11
ENSG00000122574	-2.137	1e-10	1.8e-20
ENSG00000136928	-2.091	1e-10	4.9e-12
ENSG00000139970	-2.111	1e-10	1.1e-31
ENSG00000144959	-2.186	1e-10	1.2e-18
ENSG00000250878	-2.489	1e-10	2.5e-18
ENSG00000132205	2.454	1.1e-10	3.3e-19
ENSG00000260630	-2.142	1e-10	2.7e-17
ENSG00000163704	-2.193	1.1e-10	1.8e-22
ENSG00000226627	-3.102	1.1e-10	4.8e-22
ENSG00000257787	-4.409	1.1e-10	9.2e-21
ENSG00000247317	-2.203	1.2e-10	3.7e-21
ENSG00000268401	-2.613	1.2e-10	3.3e-21
ENSG00000109738	-2.184	1.2e-10	2.5e-23
ENSG00000168242	3.196	1.2e-10	1.2e-14
ENSG00000257185	2.947	1.2e-10	2e-14
ENSG00000100027	-2.085	1.2e-10	5.7e-33
ENSG00000171798	-2.097	1.3e-10	1.2e-16
ENSG00000072315	-2.207	1.4e-10	3.8e-12
ENSG00000242082	-2.317	1.4e-10	5e-11
ENSG00000151468	-2.117	1.5e-10	3.1e-32
ENSG00000233429	6.025	1.4e-10	2e-17
ENSG00000133627	-2.116	1.5e-10	5.7e-48
ENSG00000233175	-2.347	1.5e-10	4.8e-22
ENSG00000197459	4.835	1.5e-10	1.2e-24
ENSG00000201831	-4.5	1.6e-10	1.3e-19
ENSG00000256316	4.395	1.6e-10	3.1e-15
ENSG00000128594	-2.08	1.6e-10	3.3e-30
ENSG00000169752	-2.256	1.6e-10	5e-12
ENSG00000233936	-3.956	1.6e-10	4.3e-26
ENSG00000198558	5.309	1.7e-10	4.8e-24
ENSG00000247121	-2.216	1.7e-10	1.4e-32
ENSG00000113140	3.262	1.7e-10	8e-28
ENSG00000154917	-2.133	1.7e-10	1.1e-23
ENSG00000169258	-2.018	1.7e-10	3.6e-15
ENSG00000179299	3.539	1.7e-10	1.2e-25
ENSG00000224668	-2.19	1.8e-10	2.9e-16
ENSG00000154175	3.212	1.8e-10	2.2e-24
ENSG00000088538	-2.059	1.8e-10	8.9e-32
ENSG00000130598	4.589	1.8e-10	3.4e-15
ENSG00000168528	2.897	1.8e-10	1.1e-14
ENSG00000197860	-2.123	1.9e-10	2.3e-31
ENSG00000187486	-2.195	1.9e-10	6.3e-12
ENSG00000053524	-2.08	1.9e-10	1.6e-23
ENSG00000171316	2.641	1.9e-10	8.6e-26
ENSG00000229425	-5.257	1.9e-10	1.3e-36
ENSG00000169783	-2.014	2e-10	7.4e-18
ENSG00000177614	-2.094	2e-10	1.1e-25
ENSG00000088053	-2.486	2e-10	1.7e-17
ENSG00000139220	-2.025	2e-10	1.5e-31
ENSG00000241973	-2.08	2.1e-10	3.2e-42
ENSG00000189275	-4.9	2.1e-10	4.7e-30
ENSG00000183186	-2.072	2.2e-10	3.7e-11
ENSG00000259153	-2.423	2.2e-10	4.3e-17
ENSG00000261402	-2.713	2.1e-10	1.3e-13
ENSG00000233532	-3.695	2.3e-10	1.5e-15
ENSG00000104059	-2.002	2.3e-10	8e-21
ENSG00000188060	3.96	2.4e-10	1.8e-18
ENSG00000188729	-3.505	2.5e-10	1.2e-22
ENSG00000135362	2.474	2.5e-10	4.2e-26
ENSG00000172380	2.496	2.5e-10	1.1e-24
ENSG00000204071	-2.092	2.5e-10	9.5e-13
ENSG00000243232	-2.153	2.5e-10	1.4e-24
ENSG00000145087	-2.124	2.5e-10	8.3e-16
ENSG00000144191	3.035	2.6e-10	4.9e-21
ENSG00000156642	-2.123	2.6e-10	2.1e-33
ENSG00000162733	2.998	2.6e-10	1.4e-23
ENSG00000219891	2.573	2.6e-10	2.9e-20
ENSG00000038945	3.458	2.8e-10	1.3e-24
ENSG00000173227	-2.125	2.8e-10	6.7e-17
ENSG00000237321	-2.317	2.8e-10	1.3e-11
ENSG00000160469	-2.023	2.8e-10	1.8e-20
ENSG00000182348	-2.227	2.8e-10	1.8e-09
ENSG00000188011	-2.212	2.8e-10	3.5e-10
ENSG00000198794	-2.089	2.9e-10	3.5e-20
ENSG00000224020	3.079	2.8e-10	1.2e-19
ENSG00000254102	-3.502	2.9e-10	2.1e-23
ENSG00000230190	-2.423	3e-10	7.6e-10
ENSG00000072858	-2.134	3e-10	1.7e-13
ENSG00000185149	-2.394	3e-10	1.6e-11
ENSG00000204789	-2.089	3.1e-10	3e-29
ENSG00000105662	-1.989	3.1e-10	4.4e-31
ENSG00000164241	2.417	3.1e-10	7.4e-18
ENSG00000227189	-2.533	3.2e-10	1.1e-11
ENSG00000210117	-2.748	3.3e-10	5.7e-13
ENSG00000005471	2.679	3.3e-10	2.7e-13
ENSG00000251226	-3.002	3.3e-10	8.9e-11
ENSG00000065609	-2.14	3.3e-10	2.8e-16
ENSG00000247157	-2.266	3.3e-10	6.2e-18
ENSG00000169604	2.388	3.4e-10	4e-24
ENSG00000230086	-4.397	3.4e-10	1.4e-18
ENSG00000261340	-2.337	3.4e-10	2.2e-10
ENSG00000149654	-1.855	3.4e-10	3.1e-10
ENSG00000182631	-2.691	3.4e-10	4.7e-11
ENSG00000173208	-2.098	3.5e-10	1.7e-20
ENSG00000179774	-2.799	3.5e-10	9.5e-20
ENSG00000226287	-2.614	3.5e-10	4.7e-17
ENSG00000108960	-2.088	3.5e-10	1.5e-29
ENSG00000248693	4.572	3.5e-10	2.6e-14
ENSG00000183090	-2.431	3.6e-10	9e-09
ENSG00000236064	-2.753	3.7e-10	7.1e-14
ENSG00000256810	-4.372	4e-10	5.8e-20
ENSG00000112276	2.426	4e-10	2.8e-29
ENSG00000168032	-2.254	4.1e-10	6.2e-11
ENSG00000176046	3.389	4.3e-10	7.1e-21
ENSG00000226642	-2.407	4.3e-10	4.9e-13
ENSG00000226939	-3.433	4.1e-10	6.2e-13
ENSG00000253535	-2.459	4e-10	1.5e-15
ENSG00000260600	-2.536	4.2e-10	1.3e-15
ENSG00000139350	2.399	4.6e-10	6.1e-23
ENSG00000144554	2.386	4.4e-10	1.1e-20
ENSG00000184678	2.407	4.5e-10	3.2e-27
ENSG00000254713	-2.533	4.4e-10	5.3e-14
ENSG00000258986	-2.102	4.5e-10	1.2e-12
ENSG00000072954	-2.042	4.9e-10	2.4e-17
ENSG00000103184	-2.178	5e-10	5.9e-08
ENSG00000107758	-2.083	4.8e-10	8.8e-36
ENSG00000113810	2.662	4.7e-10	3.2e-29
ENSG00000198216	-2.01	4.8e-10	1.1e-15
ENSG00000205424	5.806	4.7e-10	3.5e-18
ENSG00000236558	-3.331	4.9e-10	1.5e-20
ENSG00000265579	-2.128	5e-10	1.5e-17
ENSG00000212999	-3.775	5.3e-10	5.7e-18
ENSG00000232434	-2.099	5.3e-10	1e-12
ENSG00000258334	3.138	5e-10	5.6e-15
ENSG00000270091	-2.472	5.1e-10	3e-19
ENSG00000134873	-2.003	5.7e-10	1.4e-08
ENSG00000158164	4.431	5.7e-10	5.8e-14
ENSG00000228999	-3.785	5.6e-10	1.1e-12
ENSG00000230746	-4.113	5.5e-10	8.1e-15
ENSG00000234891	-3.243	5.8e-10	3.6e-27
ENSG00000235590	2.747	5.8e-10	2.6e-21
ENSG00000002745	-2.818	6.4e-10	3e-15
ENSG00000080224	-1.994	6.2e-10	1e-06
ENSG00000145423	3.416	6.3e-10	1.2e-21
ENSG00000232784	-3.146	6.4e-10	4.8e-17
ENSG00000108509	-2.017	6.7e-10	1.7e-27
ENSG00000171759	-2.224	6.6e-10	2.8e-14
ENSG00000185386	-1.98	6.4e-10	1.7e-17
ENSG00000120053	-2.194	7.1e-10	1.7e-12
ENSG00000120708	2.954	7e-10	7.6e-16
ENSG00000158710	2.898	7.1e-10	1.3e-23
ENSG00000168268	2.396	7.1e-10	1.8e-24
ENSG00000184384	2.375	7e-10	5.6e-37
ENSG00000187951	2.959	6.9e-10	2.1e-16
ENSG00000269138	-2.807	7.1e-10	1.1e-11
ENSG00000050628	-2.167	7.3e-10	1.9e-10
ENSG00000100146	2.416	7.2e-10	4.1e-18
ENSG00000145692	-2.595	7.4e-10	1.6e-10
ENSG00000147481	-1.963	7.2e-10	2.2e-12
ENSG00000172575	-2.128	7.4e-10	9.6e-11
ENSG00000213363	-2.27	7.2e-10	2.9e-13
ENSG00000221955	-2.055	7.2e-10	5.9e-27
ENSG00000235337	-3.69	7.4e-10	1.4e-21
ENSG00000227895	-2.57	7.5e-10	1.5e-14
ENSG00000259235	-2.787	7.4e-10	3.7e-14
ENSG00000218227	-4.064	7.9e-10	2.2e-39
ENSG00000267338	3.801	8e-10	7.9e-14
ENSG00000177984	-4.583	8.2e-10	7.4e-31
ENSG00000183067	2.597	8.2e-10	5.5e-26
ENSG00000183117	-1.937	8.4e-10	5.7e-16
ENSG00000243516	-3.198	8.1e-10	1.3e-19
ENSG00000133169	-2.046	8.5e-10	4.3e-19
ENSG00000139182	-2.068	8.5e-10	3.3e-21
ENSG00000145808	-2.085	8.5e-10	8.2e-14
ENSG00000182329	-2.12	8.5e-10	1.8e-07
ENSG00000106648	-2.919	8.8e-10	5.8e-12
ENSG00000164938	2.334	9.1e-10	2.1e-30
ENSG00000250167	-2.794	9.2e-10	4.9e-21
ENSG00000168743	-1.912	9.6e-10	2.2e-12
ENSG00000185666	-2.101	1e-09	7.3e-15
ENSG00000173611	-2.038	1.1e-09	8.9e-40
ENSG00000188662	3.047	1e-09	5.1e-17
ENSG00000256725	-2.929	1e-09	1e-16
ENSG00000238276	-3.117	1.1e-09	9.3e-21
ENSG00000238830	-4.259	1.1e-09	4.1e-20
ENSG00000099617	2.517	1.1e-09	1.8e-17
ENSG00000121207	3.806	1.1e-09	1e-27
ENSG00000162951	-2.055	1.1e-09	9.2e-15
ENSG00000166741	4.957	1.1e-09	9e-29
ENSG00000166801	2.324	1.1e-09	2.3e-36
ENSG00000224389	3.818	1.1e-09	1.4e-23
ENSG00000167642	-2.158	1.2e-09	4.7e-12
ENSG00000168993	-2.177	1.2e-09	1.2e-09
ENSG00000180672	2.397	1.2e-09	6.7e-18
ENSG00000183741	-1.923	1.2e-09	7.4e-21
ENSG00000197956	2.493	1.2e-09	7.7e-18
ENSG00000111262	-2.175	1.2e-09	2.5e-07
ENSG00000176490	-1.985	1.2e-09	4.9e-16
ENSG00000258768	-2.171	1.2e-09	1.7e-22
ENSG00000068489	2.807	1.2e-09	8.4e-23
ENSG00000140465	-3.069	1.3e-09	8.9e-21
ENSG00000159247	-2.395	1.3e-09	1.3e-11
ENSG00000197712	2.373	1.3e-09	6.1e-25
ENSG00000198108	-2.008	1.3e-09	4.1e-17
ENSG00000104435	-2.138	1.4e-09	5.3e-07
ENSG00000107864	-2.069	1.4e-09	6e-21
ENSG00000236760	-2.328	1.4e-09	1.1e-11
ENSG00000162105	-1.872	1.4e-09	5.9e-15
ENSG00000106004	7.168	1.5e-09	4.3e-14
ENSG00000183837	-2.061	1.5e-09	6.2e-15
ENSG00000201969	-3.421	1.5e-09	1.6e-12
ENSG00000146592	2.501	1.5e-09	7.8e-22
ENSG00000158815	-2.001	1.5e-09	1.3e-13
ENSG00000144791	2.371	1.6e-09	1.9e-21
ENSG00000168280	-1.979	1.6e-09	7.6e-37
ENSG00000061337	-2.043	1.6e-09	9.8e-13
ENSG00000164932	3.671	1.7e-09	1.5e-17
ENSG00000184672	-1.938	1.6e-09	2.1e-31
ENSG00000181754	-2.052	1.7e-09	4.4e-19
ENSG00000063015	-2.082	1.8e-09	2.7e-09
ENSG00000128482	-1.905	1.8e-09	2.2e-15
ENSG00000155970	-2.036	1.8e-09	2.9e-24
ENSG00000165434	-1.956	1.8e-09	6e-12
ENSG00000171126	-2.052	1.8e-09	2.6e-13
ENSG00000179241	2.33	1.8e-09	4.3e-50
ENSG00000253452	-3.141	1.8e-09	1.8e-10
ENSG00000182611	5.148	1.8e-09	5e-19
ENSG00000185404	2.366	1.8e-09	8.7e-21
ENSG00000162931	-1.969	1.8e-09	8.8e-15
ENSG00000240583	4.536	1.8e-09	2.3e-21
ENSG00000143869	-2.274	1.8e-09	6.8e-11
ENSG00000181938	2.568	1.9e-09	2.2e-19
ENSG00000269416	2.963	1.8e-09	8.6e-15
ENSG00000134765	-3.821	1.9e-09	6e-14
ENSG00000169213	-2.035	1.9e-09	2e-12
ENSG00000154263	-2.073	2e-09	8.1e-23
ENSG00000115183	2.341	2e-09	1.1e-33
ENSG00000122966	-1.9	2e-09	1.7e-23
ENSG00000197535	-1.987	2e-09	1.4e-26
ENSG00000114279	-2.025	2e-09	4.4e-15
ENSG00000186684	2.537	2.1e-09	2.6e-14
ENSG00000112038	-2.376	2.1e-09	1.1e-07
ENSG00000034063	3.266	2.1e-09	5e-18
ENSG00000005379	-1.84	2.2e-09	7.4e-17
ENSG00000110693	2.281	2.2e-09	2.1e-35
ENSG00000257880	-2.158	2.3e-09	8.3e-14
ENSG00000115107	4.092	2.3e-09	1.3e-31
ENSG00000255471	-2.033	2.3e-09	4.4e-19
ENSG00000204410	2.436	2.4e-09	2.5e-15
ENSG00000135973	-2.468	2.4e-09	1.6e-14
ENSG00000105784	-2.057	2.6e-09	3.4e-16
ENSG00000106113	-2.399	2.6e-09	1.4e-12
ENSG00000131015	-2.377	2.6e-09	1.2e-11
ENSG00000158560	-2.071	2.6e-09	1.3e-14
ENSG00000186111	-1.899	2.6e-09	4.2e-19
ENSG00000230246	-3.142	2.6e-09	2.4e-20
ENSG00000243444	-1.985	2.6e-09	2.6e-20
ENSG00000143867	4.06	2.7e-09	8e-21
ENSG00000127863	2.295	2.7e-09	3e-19
ENSG00000146477	2.894	2.7e-09	9.7e-22
ENSG00000197704	-3.115	2.7e-09	1.2e-09
ENSG00000173281	3.276	2.8e-09	1.4e-31
ENSG00000112769	2.267	2.9e-09	4.7e-24
ENSG00000147145	3.117	2.9e-09	2.8e-18
ENSG00000081923	-1.99	2.9e-09	1.9e-19
ENSG00000188394	-2.156	2.9e-09	7.2e-23
ENSG00000182118	2.32	3e-09	1.7e-29
ENSG00000213694	3.283	3.1e-09	1.2e-27
ENSG00000110900	2.67	3.1e-09	1.2e-20
ENSG00000145242	-2.026	3.1e-09	1.2e-08
ENSG00000118898	-1.947	3.1e-09	3.3e-07
ENSG00000248115	-2.837	3.2e-09	8.1e-15
ENSG00000228203	-2.185	3.3e-09	4.3e-12
ENSG00000244306	3.428	3.3e-09	1.4e-11
ENSG00000150051	-2.051	3.3e-09	1.8e-07
ENSG00000231134	2.866	3.5e-09	2.1e-18
ENSG00000056998	2.495	3.6e-09	3.7e-19
ENSG00000146859	2.352	3.6e-09	1e-14
ENSG00000168505	3.345	3.7e-09	2.1e-11
ENSG00000170500	-1.985	3.5e-09	4.8e-28
ENSG00000177409	2.294	3.7e-09	6.9e-17
ENSG00000179611	-2.744	3.7e-09	4.5e-21
ENSG00000235705	-3.743	3.5e-09	6.6e-12
ENSG00000112273	-2.805	4e-09	6e-11
ENSG00000173452	-1.88	4.1e-09	9.8e-14
ENSG00000255778	-3.299	4e-09	8.7e-20
ENSG00000180155	-2.033	4.5e-09	2.4e-13
ENSG00000205037	-2.161	4.4e-09	1.9e-08
ENSG00000221564	-3.269	4.4e-09	4.9e-18
ENSG00000233807	3.878	4.2e-09	2e-12
ENSG00000140451	3.068	4.7e-09	1.1e-14
ENSG00000165194	-1.872	4.6e-09	1.4e-17
ENSG00000185774	-1.922	4.7e-09	3.8e-15
ENSG00000253379	2.382	4.7e-09	9.3e-12
ENSG00000257556	-2.731	4.5e-09	5.5e-17
ENSG00000260163	-2.383	4.6e-09	1.4e-13
ENSG00000065978	2.227	4.9e-09	5.9e-26
ENSG00000146197	2.833	4.9e-09	2.6e-18
ENSG00000151229	-1.897	5e-09	2.8e-21
ENSG00000198885	2.435	4.8e-09	6.9e-20
ENSG00000233384	-3.113	4.8e-09	2.2e-15
ENSG00000252751	-2.625	5e-09	7.3e-16
ENSG00000256927	-3.426	4.8e-09	9e-19
ENSG00000160282	-2.027	5.2e-09	1.4e-11
ENSG00000255929	-2.236	5.1e-09	5.7e-15
ENSG00000069493	2.239	5.6e-09	1.3e-21
ENSG00000157005	-5.591	5.4e-09	3.5e-24
ENSG00000179294	-1.866	5.4e-09	1.9e-11
ENSG00000181690	2.234	5.6e-09	8.3e-17
ENSG00000243004	-2.563	5.7e-09	3.3e-13
ENSG00000197562	-1.817	5.8e-09	4.3e-18
ENSG00000199489	-3.395	5.8e-09	3.3e-13
ENSG00000205710	-1.936	5.7e-09	6.2e-15
ENSG00000242866	-2.365	5.9e-09	4.9e-18
ENSG00000258419	-1.959	6e-09	6.2e-10
ENSG00000213398	2.303	6.2e-09	7.6e-19
ENSG00000232104	2.35	6.2e-09	1.3e-14
ENSG00000108370	2.259	6.4e-09	1.1e-17
ENSG00000160753	-1.949	6.4e-09	1.2e-16
ENSG00000256870	-2.376	6.5e-09	5.2e-09
ENSG00000258702	-2.201	6.4e-09	1.8e-11
ENSG00000088325	2.594	6.8e-09	9.4e-14
ENSG00000115318	2.285	6.7e-09	4.4e-29
ENSG00000161267	-1.977	6.7e-09	3.2e-26
ENSG00000165868	-1.971	6.9e-09	2.8e-19
ENSG00000169302	2.2	6.7e-09	2e-28
ENSG00000173376	3.038	6.7e-09	1.4e-15
ENSG00000196532	4.313	6.7e-09	4.8e-16
ENSG00000253250	2.34	6.7e-09	9.7e-24
ENSG00000135903	4.588	7.1e-09	6.8e-07
ENSG00000204869	-1.977	7e-09	1.4e-10
ENSG00000228225	-3.356	7.2e-09	3.9e-11
ENSG00000054654	2.288	7.5e-09	1.2e-25
ENSG00000082293	-1.91	7.3e-09	2.4e-10
ENSG00000121236	2.69	7.4e-09	3.3e-12
ENSG00000172197	2.367	7.8e-09	4.5e-24
ENSG00000184916	-1.902	7.7e-09	5.3e-12
ENSG00000259658	2.915	7.6e-09	1.5e-20
ENSG00000009950	-2.018	8e-09	2.8e-11
ENSG00000112559	4.182	8.1e-09	1e-28
ENSG00000087303	2.244	8.1e-09	1.1e-16
ENSG00000145819	-1.861	8.3e-09	3.1e-32
ENSG00000145832	-2.042	8.3e-09	2.5e-09
ENSG00000198633	-2.028	8.2e-09	4.9e-14
ENSG00000272515	-2.149	8.2e-09	1.4e-24
ENSG00000069966	-1.941	8.6e-09	4.6e-33
ENSG00000164506	-1.926	8.5e-09	7e-38
ENSG00000173258	-1.914	8.7e-09	9.4e-24
ENSG00000173930	-2.396	8.6e-09	5.9e-13
ENSG00000182255	-1.912	8.5e-09	1.7e-11
ENSG00000186871	4.286	8.7e-09	2.2e-16
ENSG00000205413	2.557	8.5e-09	5.4e-16
ENSG00000229044	-2.896	8.6e-09	4.4e-10
ENSG00000251194	3.611	8.6e-09	2.4e-13
ENSG00000131089	-1.913	8.9e-09	1.7e-38
ENSG00000137812	4.417	8.7e-09	1.5e-18
ENSG00000177426	2.27	8.9e-09	1.3e-20
ENSG00000249057	-2.542	8.8e-09	1.5e-07
ENSG00000269975	-1.84	8.7e-09	1.5e-09
ENSG00000131196	2.338	9.1e-09	4.2e-21
ENSG00000244479	2.59	9.1e-09	1.1e-14
ENSG00000254919	3.6	9e-09	1.8e-12
ENSG00000271461	-2.799	9.1e-09	1e-16
ENSG00000130940	2.791	9.5e-09	3.3e-20
ENSG00000136267	-1.889	9.3e-09	4.4e-19
ENSG00000171621	2.676	9.4e-09	1.3e-21
ENSG00000183715	-1.873	9.4e-09	5.1e-14
ENSG00000205927	2.305	9.4e-09	1.6e-14
ENSG00000115977	-1.931	9.6e-09	1.1e-33
ENSG00000123374	2.281	9.6e-09	5.9e-18
ENSG00000178974	-1.896	9.8e-09	5.9e-40
ENSG00000179583	2.888	9.6e-09	5.3e-16
ENSG00000248690	2.628	9.7e-09	2.2e-22
ENSG00000176788	-1.923	1e-08	6e-32
ENSG00000253552	4.692	1e-08	6.2e-14
ENSG00000261959	3.154	1e-08	8.2e-14
ENSG00000272761	2.434	9.9e-09	9.8e-16
ENSG00000115756	-1.822	1e-08	8.1e-14
ENSG00000121101	3.322	1e-08	6.9e-18
ENSG00000184349	-1.967	1e-08	9.7e-10
ENSG00000185760	-1.99	1e-08	1.6e-12
ENSG00000147509	-1.95	1e-08	5.6e-10
ENSG00000149328	2.221	1.1e-08	1.9e-17
ENSG00000161328	-2.003	1.1e-08	3.2e-15
ENSG00000185133	-1.991	1.1e-08	1.2e-20
ENSG00000258859	-2.551	1.1e-08	3.7e-09
ENSG00000261026	-2.281	1e-08	9.9e-08
ENSG00000113657	2.205	1.1e-08	6.6e-31
ENSG00000197584	-2.026	1.1e-08	8e-20
ENSG00000233204	-2.224	1.1e-08	3e-13
ENSG00000103269	-1.941	1.2e-08	1.5e-10
ENSG00000129474	2.525	1.1e-08	5.9e-16
ENSG00000055163	-1.914	1.2e-08	3.8e-36
ENSG00000103742	2.604	1.2e-08	5.7e-18
ENSG00000139352	2.209	1.2e-08	9.7e-16
ENSG00000197747	3.324	1.2e-08	7.1e-21
ENSG00000262732	-2.806	1.2e-08	8.6e-12
ENSG00000161835	-1.773	1.2e-08	4.7e-12
ENSG00000128203	-1.915	1.2e-08	2.2e-32
ENSG00000225930	4.055	1.2e-08	3.9e-11
ENSG00000106624	3.653	1.3e-08	5e-24
ENSG00000260230	-1.871	1.2e-08	6.1e-26
ENSG00000172782	-2.272	1.3e-08	3e-07
ENSG00000249937	-2.328	1.3e-08	1.3e-10
ENSG00000163568	2.647	1.3e-08	3.5e-16
ENSG00000272102	-2.672	1.3e-08	1.6e-18
ENSG00000143921	-2.367	1.3e-08	5e-11
ENSG00000198739	-1.861	1.4e-08	1.3e-14
ENSG00000272479	-2.785	1.4e-08	2e-08
ENSG00000101210	-1.85	1.4e-08	8.4e-13
ENSG00000122375	-2.615	1.4e-08	1.6e-11
ENSG00000131386	3.123	1.4e-08	3.9e-20
ENSG00000203995	4.164	1.4e-08	1.1e-15
ENSG00000145908	2.505	1.5e-08	7.4e-22
ENSG00000173207	2.219	1.5e-08	2.8e-20
ENSG00000232528	-1.946	1.5e-08	2.5e-15
ENSG00000087152	-1.891	1.5e-08	1e-19
ENSG00000104112	-1.886	1.5e-08	2.2e-16
ENSG00000133874	2.533	1.5e-08	4.7e-15
ENSG00000159904	-2.329	1.5e-08	6.7e-14
ENSG00000229672	-2.721	1.5e-08	1.1e-06
ENSG00000259509	3.484	1.5e-08	1e-08
ENSG00000167371	-1.831	1.6e-08	3.6e-27
ENSG00000153721	2.166	1.6e-08	7.3e-29
ENSG00000233670	3.292	1.6e-08	2.6e-10
ENSG00000102053	-1.847	1.6e-08	1e-21
ENSG00000118257	2.197	1.6e-08	8.4e-19
ENSG00000135622	-1.888	1.6e-08	2.6e-25
ENSG00000185480	2.31	1.6e-08	7.6e-13
ENSG00000162992	-3.49	1.7e-08	1.1e-19
ENSG00000171817	-1.909	1.7e-08	2.6e-23
ENSG00000100336	2.807	1.7e-08	1.1e-10
ENSG00000181381	2.196	1.7e-08	1.5e-15
ENSG00000084444	-1.854	1.8e-08	4.3e-28
ENSG00000130413	2.171	1.7e-08	2.4e-22
ENSG00000068781	2.473	1.8e-08	9.9e-14
ENSG00000234690	2.453	1.8e-08	8.1e-14
ENSG00000260460	-2.714	1.8e-08	8.4e-16
ENSG00000171992	-1.843	1.9e-08	3e-10
ENSG00000270883	-2.793	1.9e-08	1.9e-17
ENSG00000076826	-1.821	1.9e-08	4.2e-11
ENSG00000257842	2.886	1.9e-08	2.2e-18
ENSG00000173218	2.235	1.9e-08	2.2e-22
ENSG00000135272	2.175	1.9e-08	7.6e-22
ENSG00000166963	-1.935	1.9e-08	2.1e-18
ENSG00000165092	-1.944	2e-08	3.2e-08
ENSG00000268885	2.618	2e-08	7.2e-14
ENSG00000003249	-1.885	2.1e-08	1.4e-15
ENSG00000157064	-1.809	2.1e-08	2.9e-19
ENSG00000204929	-2.084	2.1e-08	1e-19
ENSG00000212864	-1.888	2.1e-08	1.7e-14
ENSG00000012048	2.14	2.1e-08	8e-30
ENSG00000180660	2.956	2.2e-08	1.6e-15
ENSG00000100341	-2.522	2.2e-08	2.8e-11
ENSG00000183826	-1.851	2.2e-08	8.2e-34
ENSG00000227364	-3.938	2.2e-08	8.8e-14
ENSG00000232200	-3.808	2.2e-08	3.6e-16
ENSG00000256321	-2.841	2.2e-08	1.7e-21
ENSG00000147432	-2.518	2.2e-08	4.1e-08
ENSG00000152518	2.413	2.2e-08	3e-16
ENSG00000158163	2.226	2.2e-08	4e-19
ENSG00000184305	-1.879	2.2e-08	2.9e-23
ENSG00000138769	-1.911	2.2e-08	4.7e-14
ENSG00000181449	2.116	2.2e-08	4.2e-24
ENSG00000184524	-1.97	2.2e-08	1.4e-13
ENSG00000105963	-1.816	2.3e-08	1.1e-09
ENSG00000104313	2.673	2.3e-08	1.2e-16
ENSG00000171320	3.541	2.3e-08	5.2e-19
ENSG00000079931	-2.144	2.3e-08	1.8e-06
ENSG00000151575	2.137	2.3e-08	8.9e-17
ENSG00000187037	3.514	2.3e-08	1.3e-12
ENSG00000221720	-3.82	2.3e-08	3.4e-17
ENSG00000128011	-1.871	2.3e-08	3.7e-16
ENSG00000152953	2.617	2.4e-08	3.1e-18
ENSG00000231312	-1.867	2.4e-08	9.9e-34
ENSG00000234646	-3.562	2.4e-08	9.8e-20
ENSG00000186074	2.848	2.4e-08	1.5e-13
ENSG00000011677	-1.839	2.4e-08	2e-12
ENSG00000123454	-2.685	2.4e-08	2.5e-09
ENSG00000148400	2.195	2.5e-08	1.3e-21
ENSG00000169504	2.222	2.5e-08	2e-16
ENSG00000141542	-1.896	2.5e-08	1.7e-17
ENSG00000243295	-3.074	2.5e-08	1.2e-20
ENSG00000074416	-1.751	2.6e-08	4.8e-18
ENSG00000207816	-3.122	2.6e-08	4.6e-12
ENSG00000171680	-1.771	2.7e-08	3e-14
ENSG00000067798	-1.816	2.7e-08	1.5e-30
ENSG00000102034	2.256	2.7e-08	4.1e-18
ENSG00000225110	-2.189	2.7e-08	4.1e-06
ENSG00000250137	-3.19	2.7e-08	6e-10
ENSG00000121005	2.297	2.7e-08	1.4e-17
ENSG00000108830	2.105	2.7e-08	4.9e-18
ENSG00000236268	-3.374	2.7e-08	6.9e-14
ENSG00000206762	-2.971	2.8e-08	4.5e-15
ENSG00000114251	2.402	2.9e-08	1.9e-20
ENSG00000166710	2.408	2.9e-08	5.5e-17
ENSG00000170312	4.264	2.9e-08	5.3e-21
ENSG00000113368	2.08	2.9e-08	1.1e-13
ENSG00000139445	4.243	2.9e-08	5.6e-14
ENSG00000171812	2.898	3e-08	2.6e-16
ENSG00000223006	3.997	3e-08	4.1e-16
ENSG00000227288	-2.613	3e-08	2.7e-14
ENSG00000232224	-1.897	2.9e-08	5.4e-19
ENSG00000254802	3.284	3e-08	2.3e-13
ENSG00000000003	2.133	3.3e-08	2.1e-16
ENSG00000091656	-1.899	3.2e-08	1.1e-06
ENSG00000103723	-1.887	3.2e-08	1.6e-19
ENSG00000117289	2.137	3.2e-08	5.3e-13
ENSG00000133519	-1.977	3.2e-08	6e-09
ENSG00000235296	-2.417	3.2e-08	7.2e-14
ENSG00000261589	2.153	3.1e-08	7.3e-18
ENSG00000266549	3.363	3.2e-08	1.4e-11
ENSG00000013016	-1.82	3.4e-08	1.2e-27
ENSG00000135298	-1.822	3.4e-08	7.9e-31
ENSG00000152253	2.613	3.4e-08	2.1e-11
ENSG00000164398	-1.872	3.4e-08	3.8e-15
ENSG00000198075	2.17	3.6e-08	4.8e-20
ENSG00000224050	-2.163	3.4e-08	3.1e-09
ENSG00000227244	-3.072	3.3e-08	2.7e-13
ENSG00000244112	-2.793	3.4e-08	1.6e-12
ENSG00000023171	-1.853	3.8e-08	1.7e-22
ENSG00000051180	2.421	3.8e-08	2.3e-10
ENSG00000090924	2.327	3.7e-08	1.6e-17
ENSG00000100297	2.087	3.8e-08	2.7e-21
ENSG00000166845	2.138	3.6e-08	1e-21
ENSG00000183248	-1.75	3.8e-08	5.8e-13
ENSG00000236714	-2.566	3.7e-08	4.8e-12
ENSG00000265179	-2.278	3.8e-08	3.2e-08
ENSG00000090975	-1.732	3.8e-08	2.4e-18
ENSG00000133134	-1.841	3.9e-08	6.2e-14
ENSG00000228223	-1.91	3.9e-08	2.2e-10
ENSG00000242768	-1.867	3.9e-08	1.5e-08
ENSG00000273291	2.316	4.1e-08	1e-14
ENSG00000067191	-1.804	4.3e-08	3.3e-22
ENSG00000111602	2.097	4.1e-08	5.9e-18
ENSG00000115155	-1.953	4.3e-08	9.1e-10
ENSG00000121211	2.511	4.2e-08	1.6e-10
ENSG00000139800	-1.95	4.3e-08	4.1e-10
ENSG00000140262	2.059	4.2e-08	4.3e-31
ENSG00000155265	-1.815	4.3e-08	3e-11
ENSG00000172000	2.651	4.1e-08	2e-12
ENSG00000175352	-1.895	4.3e-08	5.9e-16
ENSG00000178773	-1.999	4.3e-08	7.8e-08
ENSG00000183935	-2.078	4.2e-08	3.8e-17
ENSG00000201300	-2.993	4.3e-08	2.4e-13
ENSG00000219941	-3.489	4.2e-08	9.5e-13
ENSG00000250343	2.534	4.1e-08	2.6e-15
ENSG00000253554	-2.565	4.2e-08	7e-12
ENSG00000100842	2.194	4.4e-08	3.5e-16
ENSG00000172164	2.15	4.6e-08	4.3e-19
ENSG00000178401	2.663	4.6e-08	4.8e-14
ENSG00000196090	-1.693	4.6e-08	4.7e-09
ENSG00000214216	-1.903	4.5e-08	3.2e-15
ENSG00000222000	3.589	4.4e-08	2.2e-14
ENSG00000273389	-2.279	4.5e-08	2e-12
ENSG00000087250	-1.74	4.7e-08	1.6e-09
ENSG00000148655	2.148	4.8e-08	1.9e-16
ENSG00000175344	-1.964	4.8e-08	9.1e-15
ENSG00000256287	-2.602	4.8e-08	3.5e-16
ENSG00000258536	-2.25	4.7e-08	1e-10
ENSG00000268333	2.916	4.7e-08	4.8e-15
ENSG00000114805	-1.833	4.9e-08	1.5e-14
ENSG00000267636	-3.316	5.1e-08	3.1e-13
ENSG00000267890	-2.417	5e-08	1.3e-10
ENSG00000007062	2.67	5.4e-08	1e-16
ENSG00000101076	-2.429	5.4e-08	1.6e-08
ENSG00000164611	2.135	5.2e-08	1.1e-11
ENSG00000185294	-2.669	5.2e-08	7.1e-12
ENSG00000187105	-1.961	5.1e-08	5.5e-17
ENSG00000188051	-2.199	5.3e-08	5.3e-17
ENSG00000198774	5.51	5.4e-08	4.9e-18
ENSG00000200638	-2.989	5.3e-08	4.6e-13
ENSG00000215802	-2.199	5.3e-08	5.6e-12
ENSG00000267886	2.529	5.2e-08	7.2e-11
ENSG00000120156	-1.841	5.4e-08	5.6e-11
ENSG00000144857	2.128	5.6e-08	3.9e-20
ENSG00000171867	-1.826	5.6e-08	9.1e-14
ENSG00000181541	5.886	5.5e-08	4e-13
ENSG00000185046	-1.791	5.5e-08	4e-25
ENSG00000070388	-2.278	5.7e-08	3e-15
ENSG00000146263	2.053	5.8e-08	1.1e-21
ENSG00000151789	-1.74	5.8e-08	3.3e-15
ENSG00000170027	-1.86	5.9e-08	1.8e-18
ENSG00000205704	-1.828	5.7e-08	3.1e-13
ENSG00000262619	-2.424	5.7e-08	1.2e-17
ENSG00000268182	-1.969	5.8e-08	9.7e-12
ENSG00000010818	-1.776	6.1e-08	1.4e-34
ENSG00000203805	2.269	6.1e-08	1.2e-18
ENSG00000205090	-1.884	5.9e-08	4.2e-13
ENSG00000104725	-2.25	6.2e-08	5.8e-05
ENSG00000111863	-3.101	6.2e-08	8.5e-19
ENSG00000166450	2.086	6.2e-08	1.9e-25
ENSG00000174460	-1.982	6.3e-08	1.4e-08
ENSG00000224222	-2.348	6.4e-08	1.4e-12
ENSG00000036448	-1.754	6.7e-08	1.8e-12
ENSG00000110514	-1.809	6.7e-08	8.1e-34
ENSG00000157693	-1.795	6.6e-08	7.7e-44
ENSG00000206803	5.046	6.6e-08	7.2e-13
ENSG00000222030	-2.807	6.5e-08	8.9e-12
ENSG00000252370	-3.982	6.6e-08	1.6e-12
ENSG00000257027	2.106	6.6e-08	5.7e-30
ENSG00000261754	4.454	6.5e-08	8e-13
ENSG00000064218	-3.844	6.8e-08	1e-12
ENSG00000101911	-1.852	6.7e-08	1.4e-22
ENSG00000120093	4.922	6.7e-08	2e-16
ENSG00000135472	-1.854	6.8e-08	5.4e-13
ENSG00000166446	-1.791	6.7e-08	1.9e-27
ENSG00000182218	-1.73	6.8e-08	3.5e-14
ENSG00000229972	-2.659	6.8e-08	6.4e-08
ENSG00000235750	2.155	6.9e-08	2.2e-12
ENSG00000236072	-3.997	6.8e-08	3.4e-15
ENSG00000265130	-3.584	6.8e-08	1.2e-17
ENSG00000088808	-1.762	7.1e-08	1.5e-22
ENSG00000100307	-1.782	7.1e-08	7e-14
ENSG00000102007	2.963	7e-08	3.6e-16
ENSG00000138356	2.191	7.1e-08	1.2e-16
ENSG00000143228	3.868	7e-08	2.2e-19
ENSG00000172348	-1.95	7.1e-08	5.9e-07
ENSG00000197872	-1.779	7e-08	3.3e-28
ENSG00000250237	2.856	7e-08	2.5e-11
ENSG00000112164	3.103	7.3e-08	9.9e-15
ENSG00000150556	-2.072	7.3e-08	1.7e-08
ENSG00000104833	-1.818	7.6e-08	2.7e-10
ENSG00000107872	-1.844	7.6e-08	8.5e-15
ENSG00000228016	-2.024	7.5e-08	3.3e-13
ENSG00000231609	-2.616	7.6e-08	7.8e-12
ENSG00000239815	-2.04	7.6e-08	1e-22
ENSG00000255910	-2.204	7.4e-08	7.7e-15
ENSG00000152785	-2.128	7.8e-08	8.2e-09
ENSG00000236983	-2.192	7.7e-08	3.4e-18
ENSG00000248610	-1.951	7.8e-08	9.7e-14
ENSG00000137571	2.081	7.9e-08	9e-18
ENSG00000214548	-1.709	8e-08	3.7e-09
ENSG00000167778	-1.799	8.2e-08	5.5e-16
ENSG00000178662	-1.789	8.4e-08	3.8e-19
ENSG00000223773	2.111	8.2e-08	1.6e-14
ENSG00000260931	-1.929	8.2e-08	1.1e-12
ENSG00000116117	2.053	8.5e-08	5.1e-24
ENSG00000157093	-3.325	8.5e-08	1.3e-19
ENSG00000233874	-3.464	8.5e-08	9e-14
ENSG00000253361	-2.72	8.5e-08	8e-12
ENSG00000111490	-1.879	8.7e-08	9.4e-16
ENSG00000140600	-1.782	8.7e-08	7e-17
ENSG00000171940	2.062	8.8e-08	4.8e-20
ENSG00000174672	-1.684	8.7e-08	6.1e-11
ENSG00000176124	2.109	8.8e-08	3e-24
ENSG00000265470	4.659	8.7e-08	1.1e-18
ENSG00000011028	3.154	9e-08	8.7e-22
ENSG00000144681	2.163	9e-08	8e-09
ENSG00000204038	-3.488	9.1e-08	1.8e-11
ENSG00000165752	-1.687	9.5e-08	3.1e-22
ENSG00000128683	-1.89	9.7e-08	0.0001
ENSG00000143545	2.082	9.7e-08	1.1e-17
ENSG00000143815	2.019	9.8e-08	1e-33
ENSG00000142686	-1.836	1e-07	3e-25
ENSG00000217801	-1.909	1e-07	2.1e-10
ENSG00000104332	2.094	1e-07	1.5e-14
ENSG00000132256	2.101	1e-07	1.4e-17
ENSG00000101327	-5.335	1e-07	3.7e-37
ENSG00000132470	2.316	1e-07	1.7e-12
ENSG00000163808	2.311	1e-07	8.6e-16
ENSG00000198853	-1.775	1.1e-07	7.9e-26
ENSG00000205403	3.931	1.1e-07	7.4e-21
ENSG00000246448	-1.873	1.1e-07	3.9e-10
ENSG00000185361	-1.736	1.1e-07	5.9e-18
ENSG00000234409	2.867	1.1e-07	2.9e-12
ENSG00000270071	2.541	1.1e-07	1.4e-10
ENSG00000069869	2.074	1.1e-07	8.6e-28
ENSG00000214733	-3.026	1.1e-07	1.8e-10
ENSG00000242593	-2.085	1.1e-07	2.3e-17
ENSG00000257298	2.079	1.1e-07	4.2e-13
ENSG00000171914	-1.733	1.2e-07	1.3e-36
ENSG00000203685	-1.778	1.1e-07	1.4e-10
ENSG00000225872	-2.169	1.2e-07	2e-12
ENSG00000250107	-2.653	1.1e-07	2.5e-10
ENSG00000200680	-3.873	1.2e-07	3.1e-14
ENSG00000253124	2.961	1.2e-07	4e-11
ENSG00000177301	-1.875	1.2e-07	3.8e-10
ENSG00000185499	2.487	1.2e-07	2.9e-14
ENSG00000233008	-2.087	1.2e-07	6.9e-15
ENSG00000249429	-4.198	1.2e-07	1.6e-14
ENSG00000252486	4.751	1.2e-07	2e-11
ENSG00000126767	-1.753	1.2e-07	7.1e-19
ENSG00000169436	2.84	1.2e-07	6.7e-12
ENSG00000228649	2.682	1.2e-07	1.4e-12
ENSG00000102387	-2.096	1.3e-07	5.6e-10
ENSG00000272078	-2.178	1.3e-07	2.9e-10
ENSG00000108679	2.56	1.3e-07	5.9e-19
ENSG00000246090	2.097	1.3e-07	1.4e-15
ENSG00000260025	-2.103	1.3e-07	4.7e-26
ENSG00000227560	2.306	1.3e-07	3.8e-13
ENSG00000083720	-1.771	1.4e-07	1.1e-21
ENSG00000013293	-1.849	1.4e-07	1e-08
ENSG00000138135	2.703	1.4e-07	4.6e-11
ENSG00000170011	-1.758	1.4e-07	4.9e-16
ENSG00000184260	1.977	1.4e-07	9.5e-13
ENSG00000104081	2.734	1.4e-07	3.6e-19
ENSG00000123975	2.245	1.4e-07	9.1e-13
ENSG00000229206	-1.844	1.4e-07	1.3e-13
ENSG00000132832	-2.164	1.4e-07	8.9e-13
ENSG00000243813	-1.988	1.4e-07	5.9e-11
ENSG00000143995	1.964	1.5e-07	1.2e-17
ENSG00000150093	2.053	1.5e-07	1.2e-16
ENSG00000182013	-1.815	1.5e-07	1.9e-17
ENSG00000127329	-1.731	1.5e-07	5.3e-17
ENSG00000132692	2.517	1.5e-07	1.1e-17
ENSG00000270547	3.936	1.5e-07	1.8e-15
ENSG00000117724	4.752	1.5e-07	6.8e-24
ENSG00000228824	-1.794	1.6e-07	1.6e-19
ENSG00000258743	-2.331	1.6e-07	3.2e-05
ENSG00000124493	-1.897	1.6e-07	3.1e-11
ENSG00000157103	-1.706	1.6e-07	8.3e-18
ENSG00000186340	2.067	1.6e-07	3.4e-18
ENSG00000044459	2.051	1.6e-07	1.2e-19
ENSG00000158748	-2.085	1.6e-07	4.6e-13
ENSG00000222515	4.026	1.6e-07	1.5e-08
ENSG00000155368	1.992	1.6e-07	6e-17
ENSG00000232233	-2.126	1.6e-07	2.9e-14
ENSG00000134443	-2.791	1.7e-07	1.7e-12
ENSG00000156011	-1.685	1.7e-07	1.5e-28
ENSG00000152078	-1.752	1.7e-07	7.7e-14
ENSG00000204257	3.226	1.7e-07	2.7e-19
ENSG00000213214	3.461	1.7e-07	2.3e-13
ENSG00000090534	-2.053	1.8e-07	3.3e-14
ENSG00000116985	2.215	1.7e-07	7.1e-17
ENSG00000186522	2.006	1.8e-07	1.1e-33
ENSG00000263551	-2.213	1.8e-07	9.5e-10
ENSG00000115461	3.121	1.8e-07	1.4e-19
ENSG00000260581	-2.459	1.8e-07	6.4e-10
ENSG00000022567	-1.746	1.8e-07	2.3e-23
ENSG00000113805	-1.749	1.8e-07	1.5e-19
ENSG00000139354	2.411	1.8e-07	1.6e-15
ENSG00000132932	-1.885	1.8e-07	7.4e-09
ENSG00000196071	-2.3	1.8e-07	4.6e-07
ENSG00000271179	-3.318	1.9e-07	4.5e-09
ENSG00000091972	-1.783	1.9e-07	1.8e-15
ENSG00000148737	1.998	2e-07	1.1e-20
ENSG00000175906	-1.778	2e-07	2.9e-09
ENSG00000267534	2.176	2e-07	1e-16
ENSG00000270112	-2.531	2e-07	1.2e-13
ENSG00000137501	-1.724	2e-07	1.9e-13
ENSG00000135750	-1.732	2e-07	6.6e-10
ENSG00000050748	-1.792	2e-07	3.2e-27
ENSG00000163535	2.351	2e-07	3.4e-18
ENSG00000260166	-2.261	2.1e-07	4.8e-05
ENSG00000142185	-1.821	2.1e-07	1.7e-11
ENSG00000150625	-1.739	2.1e-07	1.2e-24
ENSG00000165029	2.031	2.1e-07	2.5e-13
ENSG00000224822	-1.804	2.1e-07	8.9e-13
ENSG00000259319	-1.924	2.1e-07	2.1e-10
ENSG00000162873	2.221	2.1e-07	4.9e-14
ENSG00000115825	2.013	2.1e-07	1.8e-33
ENSG00000124731	4.572	2.1e-07	2.4e-17
ENSG00000229124	3.003	2.1e-07	9.1e-16
ENSG00000136237	-1.846	2.2e-07	1.2e-07
ENSG00000164930	2.011	2.1e-07	1.5e-17
ENSG00000173157	3.725	2.1e-07	2e-17
ENSG00000259714	-2.009	2.2e-07	3.1e-07
ENSG00000267767	4.015	2.2e-07	8.7e-11
ENSG00000134780	-1.671	2.2e-07	2.1e-14
ENSG00000118707	2.083	2.3e-07	1.3e-19
ENSG00000197882	-2.663	2.2e-07	7.6e-10
ENSG00000104490	-1.705	2.3e-07	3.9e-20
ENSG00000176204	-1.726	2.3e-07	7.6e-20
ENSG00000095739	2.006	2.3e-07	3e-19
ENSG00000137135	2.309	2.3e-07	2.8e-11
ENSG00000166508	1.959	2.3e-07	2e-21
ENSG00000259831	-2.793	2.3e-07	3.9e-14
ENSG00000204525	2.402	2.3e-07	1.1e-18
ENSG00000215452	2.027	2.3e-07	2e-17
ENSG00000244682	3.653	2.3e-07	5.3e-18
ENSG00000270581	-1.901	2.3e-07	2.4e-14
ENSG00000234688	-2.638	2.4e-07	4.4e-10
ENSG00000242574	2.884	2.4e-07	7.4e-16
ENSG00000254938	-1.828	2.4e-07	4.2e-08
ENSG00000112290	-1.741	2.4e-07	3.4e-17
ENSG00000204396	-1.969	2.4e-07	1.9e-09
ENSG00000170162	6.893	2.4e-07	2.2e-14
ENSG00000225877	-2.414	2.4e-07	1.1e-14
ENSG00000047457	4.866	2.6e-07	9.6e-17
ENSG00000105675	-2.744	2.5e-07	3.2e-10
ENSG00000136518	1.977	2.5e-07	7.6e-20
ENSG00000159164	-1.818	2.6e-07	1.7e-13
ENSG00000176890	3.304	2.5e-07	2e-18
ENSG00000196890	2.102	2.5e-07	2.5e-13
ENSG00000204950	-1.944	2.5e-07	5.2e-07
ENSG00000249684	-1.954	2.5e-07	1.2e-13
ENSG00000070182	-1.791	2.8e-07	1.6e-06
ENSG00000103154	-1.607	2.8e-07	8.4e-09
ENSG00000108828	2.028	2.7e-07	5.7e-20
ENSG00000119771	-1.734	2.7e-07	8.3e-10
ENSG00000123080	2.258	2.7e-07	9.2e-15
ENSG00000151572	-1.686	2.7e-07	7e-10
ENSG00000152402	-1.758	2.7e-07	2.6e-16
ENSG00000155886	-2.11	2.7e-07	1.1e-07
ENSG00000165480	2.501	2.6e-07	7.6e-13
ENSG00000171132	-1.693	2.8e-07	8.7e-26
ENSG00000173193	1.997	2.6e-07	8.1e-18
ENSG00000184160	-1.846	2.7e-07	3.1e-05
ENSG00000200812	-3.281	2.6e-07	2.1e-15
ENSG00000260396	-2.247	2.8e-07	1.3e-10
ENSG00000261502	-2.268	2.8e-07	4.1e-10
ENSG00000047056	-1.697	3e-07	4e-46
ENSG00000059378	2.014	2.9e-07	1.5e-15
ENSG00000073146	-1.932	2.9e-07	6.2e-16
ENSG00000116675	-1.801	3e-07	7.3e-12
ENSG00000117400	-2.26	2.9e-07	4.1e-15
ENSG00000120820	-1.812	3e-07	4.6e-21
ENSG00000133424	-1.619	3e-07	8.6e-25
ENSG00000145623	2.024	2.8e-07	2.9e-13
ENSG00000147231	1.991	3e-07	4.4e-18
ENSG00000172673	-2.67	2.9e-07	2.3e-10
ENSG00000176244	-2.069	3e-07	6e-13
ENSG00000215184	2.179	2.9e-07	2e-10
ENSG00000231106	5.108	3e-07	1.3e-10
ENSG00000236901	-1.691	2.9e-07	7e-29
ENSG00000237928	4.141	2.9e-07	2.5e-22
ENSG00000267088	-2.412	3e-07	1.5e-15
ENSG00000121753	-1.624	3e-07	8.8e-14
ENSG00000141510	1.938	3.1e-07	2.1e-16
ENSG00000162777	2.37	3.1e-07	8.2e-12
ENSG00000163297	1.987	3.3e-07	1.6e-19
ENSG00000169507	-2.862	3.2e-07	6.7e-22
ENSG00000174871	-1.692	3.2e-07	2.4e-10
ENSG00000143851	3.184	3.4e-07	3.1e-12
ENSG00000145708	-3.934	3.5e-07	2.2e-30
ENSG00000176182	-1.736	3.4e-07	3.7e-16
ENSG00000198901	2.273	3.4e-07	6.9e-15
ENSG00000200701	2.924	3.4e-07	9.1e-11
ENSG00000229140	3.699	3.4e-07	9e-11
ENSG00000251131	3.592	3.3e-07	1.7e-11
ENSG00000256594	1.996	3.4e-07	1.4e-27
ENSG00000259963	-2.656	3.4e-07	3e-08
ENSG00000273188	-2.07	3.3e-07	2.9e-14
ENSG00000006047	-1.95	3.7e-07	2e-08
ENSG00000084093	1.984	3.7e-07	9e-30
ENSG00000109466	-1.697	3.6e-07	3.9e-22
ENSG00000114115	2.937	3.5e-07	2.7e-17
ENSG00000133136	-3.226	3.6e-07	1.5e-18
[truncated: 31,721 more rows]

## Sheet: Pathway overlaps
Mouse brain tumor	H3.3K27M DIPG	H3.3K27M E14.5	Mouse brain tumor|H3.3K27M DIPG	Mouse brain tumor|H3.3K27M E14.5	H3.3K27M DIPG|H3.3K27M E14.5	Mouse brain tumor|H3.3K27M DIPG|H3.3K27M E14.5
HALLMARK_REACTIVE_OXIGEN_SPECIES_PATHWAY	HALLMARK_HEME_METABOLISM	HALLMARK_APICAL_SURFACE	HALLMARK_CHOLESTEROL_HOMEOSTASIS	HALLMARK_XENOBIOTIC_METABOLISM	HALLMARK_ESTROGEN_RESPONSE_EARLY	HALLMARK_ESTROGEN_RESPONSE_LATE
HALLMARK_UV_RESPONSE_UP	KEGG_AUTOIMMUNE_THYROID_DISEASE	HALLMARK_PROTEIN_SECRETION	HALLMARK_NOTCH_SIGNALING	HALLMARK_ADIPOGENESIS	HALLMARK_UV_RESPONSE_DN	HALLMARK_ANDROGEN_RESPONSE
KEGG_COLORECTAL_CANCER	KEGG_PRIMARY_IMMUNODEFICIENCY	HALLMARK_PEROXISOME	HALLMARK_WNT_BETA_CATENIN_SIGNALING	HALLMARK_DNA_REPAIR	KEGG_VIRAL_MYOCARDITIS	HALLMARK_TGF_BETA_SIGNALING
KEGG_FC_GAMMA_R_MEDIATED_PHAGOCYTOSIS	KEGG_INTESTINAL_IMMUNE_NETWORK_FOR_IGA_PRODUCTION	HALLMARK_FATTY_ACID_METABOLISM	HALLMARK_MTORC1_SIGNALING	HALLMARK_MYC_TARGETS_V2	KEGG_HEMATOPOIETIC_CELL_LINEAGE	HALLMARK_ANGIOGENESIS
KEGG_ADIPOCYTOKINE_SIGNALING_PATHWAY	KEGG_TYPE_I_DIABETES_MELLITUS	HALLMARK_HEDGEHOG_SIGNALING	HALLMARK_UNFOLDED_PROTEIN_RESPONSE	HALLMARK_PANCREAS_BETA_CELLS	KEGG_CELL_ADHESION_MOLECULES_CAMS	HALLMARK_MYOGENESIS
KEGG_GLYCOSAMINOGLYCAN_DEGRADATION	KEGG_COMPLEMENT_AND_COAGULATION_CASCADES	KEGG_RETINOL_METABOLISM	KEGG_NICOTINATE_AND_NICOTINAMIDE_METABOLISM	HALLMARK_BILE_ACID_METABOLISM	KEGG_JAK_STAT_SIGNALING_PATHWAY	HALLMARK_APICAL_JUNCTION
KEGG_N_GLYCAN_BIOSYNTHESIS	KEGG_ASTHMA	KEGG_MELANOMA	KEGG_ALLOGRAFT_REJECTION	KEGG_BASAL_TRANSCRIPTION_FACTORS	KEGG_HYPERTROPHIC_CARDIOMYOPATHY_HCM	HALLMARK_INTERFERON_ALPHA_RESPONSE
KEGG_GLYCOSAMINOGLYCAN_BIOSYNTHESIS_CHONDROITIN_SULFATE	KEGG_T_CELL_RECEPTOR_SIGNALING_PATHWAY	KEGG_HEDGEHOG_SIGNALING_PATHWAY	KEGG_LYSOSOME	KEGG_UBIQUITIN_MEDIATED_PROTEOLYSIS	KEGG_ARRHYTHMOGENIC_RIGHT_VENTRICULAR_CARDIOMYOPATHY_ARVC	HALLMARK_OXIDATIVE_PHOSPHORYLATION
KEGG_PATHOGENIC_ESCHERICHIA_COLI_INFECTION	KEGG_THYROID_CANCER	KEGG_DRUG_METABOLISM_CYTOCHROME_P450	KEGG_PANCREATIC_CANCER	KEGG_AMINOACYL_TRNA_BIOSYNTHESIS	KEGG_BASAL_CELL_CARCINOMA	HALLMARK_COAGULATION
KEGG_ONE_CARBON_POOL_BY_FOLATE	KEGG_ACUTE_MYELOID_LEUKEMIA	KEGG_TIGHT_JUNCTION	KEGG_APOPTOSIS		KEGG_MELANOGENESIS	HALLMARK_INFLAMMATORY_RESPONSE
KEGG_RIG_I_LIKE_RECEPTOR_SIGNALING_PATHWAY	KEGG_ALZHEIMERS_DISEASE	KEGG_RENIN_ANGIOTENSIN_SYSTEM	KEGG_ANTIGEN_PROCESSING_AND_PRESENTATION		KEGG_ARGININE_AND_PROLINE_METABOLISM	HALLMARK_KRAS_SIGNALING_UP
KEGG_PROGESTERONE_MEDIATED_OOCYTE_MATURATION	KEGG_OLFACTORY_TRANSDUCTION		KEGG_GRAFT_VERSUS_HOST_DISEASE		KEGG_REGULATION_OF_AUTOPHAGY	HALLMARK_IL6_JAK_STAT3_SIGNALING
KEGG_PURINE_METABOLISM	KEGG_CITRATE_CYCLE_TCA_CYCLE		KEGG_NATURAL_KILLER_CELL_MEDIATED_CYTOTOXICITY			HALLMARK_MITOTIC_SPINDLE
KEGG_RNA_DEGRADATION	KEGG_GNRH_SIGNALING_PATHWAY		KEGG_B_CELL_RECEPTOR_SIGNALING_PATHWAY			HALLMARK_HYPOXIA
KEGG_NUCLEOTIDE_EXCISION_REPAIR	KEGG_TYPE_II_DIABETES_MELLITUS		KEGG_CHEMOKINE_SIGNALING_PATHWAY			HALLMARK_IL2_STAT5_SIGNALING
KEGG_RNA_POLYMERASE	KEGG_OOCYTE_MEIOSIS		KEGG_BLADDER_CANCER			HALLMARK_COMPLEMENT
KEGG_BASE_EXCISION_REPAIR	KEGG_MTOR_SIGNALING_PATHWAY		KEGG_CHRONIC_MYELOID_LEUKEMIA			HALLMARK_GLYCOLYSIS
KEGG_MISMATCH_REPAIR	KEGG_AMYOTROPHIC_LATERAL_SCLEROSIS_ALS		KEGG_NOD_LIKE_RECEPTOR_SIGNALING_PATHWAY			HALLMARK_APOPTOSIS
KEGG_PYRIMIDINE_METABOLISM	KEGG_PYRUVATE_METABOLISM		KEGG_NOTCH_SIGNALING_PATHWAY			HALLMARK_P53_PATHWAY
KEGG_PROXIMAL_TUBULE_BICARBONATE_RECLAMATION	KEGG_ENDOCYTOSIS		KEGG_CYTOSOLIC_DNA_SENSING_PATHWAY			HALLMARK_INTERFERON_GAMMA_RESPONSE
	KEGG_NEUROTROPHIN_SIGNALING_PATHWAY		KEGG_TOLL_LIKE_RECEPTOR_SIGNALING_PATHWAY			HALLMARK_ALLOGRAFT_REJECTION
	KEGG_ERBB_SIGNALING_PATHWAY		KEGG_CALCIUM_SIGNALING_PATHWAY			HALLMARK_TNFA_SIGNALING_VIA_NFKB
	KEGG_VIBRIO_CHOLERAE_INFECTION		KEGG_LONG_TERM_POTENTIATION			HALLMARK_EPITHELIAL_MESENCHYMAL_TRANSITION
			KEGG_PHOSPHATIDYLINOSITOL_SIGNALING_SYSTEM			HALLMARK_G2M_CHECKPOINT
			KEGG_LONG_TERM_DEPRESSION			HALLMARK_MYC_TARGETS_V1
			KEGG_GAP_JUNCTION			HALLMARK_E2F_TARGETS
			KEGG_CARDIAC_MUSCLE_CONTRACTION			HALLMARK_KRAS_SIGNALING_DN
			KEGG_MAPK_SIGNALING_PATHWAY			KEGG_HUNTINGTONS_DISEASE
						KEGG_REGULATION_OF_ACTIN_CYTOSKELETON
						KEGG_PARKINSONS_DISEASE
						KEGG_CYTOKINE_CYTOKINE_RECEPTOR_INTERACTION
						KEGG_PROSTATE_CANCER
						KEGG_ADHERENS_JUNCTION
						KEGG_LEUKOCYTE_TRANSENDOTHELIAL_MIGRATION
						KEGG_HOMOLOGOUS_RECOMBINATION
						KEGG_TGF_BETA_SIGNALING_PATHWAY
						KEGG_PATHWAYS_IN_CANCER
						KEGG_P53_SIGNALING_PATHWAY
						KEGG_LEISHMANIA_INFECTION
						KEGG_SMALL_CELL_LUNG_CANCER
						KEGG_PROTEASOME
						KEGG_FOCAL_ADHESION
						KEGG_ECM_RECEPTOR_INTERACTION
						KEGG_CELL_CYCLE
						KEGG_SYSTEMIC_LUPUS_ERYTHEMATOSUS
						KEGG_SPLICEOSOME
						KEGG_DNA_REPLICATION
						KEGG_RIBOSOME
						KEGG_NEUROACTIVE_LIGAND_RECEPTOR_INTERACTION
						KEGG_DILATED_CARDIOMYOPATHY
						KEGG_AXON_GUIDANCE
						KEGG_OXIDATIVE_PHOSPHORYLATION
						KEGG_VASCULAR_SMOOTH_MUSCLE_CONTRACTION
