# Supplementary material for: Epigenetic activation of a RAS/MYC axis in H3.3K27M-driven cancer
Source: Nat Commun. 2020 Dec 4;11:6216. doi: 10.1038/s41467-020-19972-7 (PMC7718276; doi:10.1038/s41467-020-19972-7)
Supplement: Supplementary file 4 — Supplementary Data 2 [file 41467_2020_19972_MOESM4_ESM.xlsx]

## Sheet: Sheet1
		H3.3K27M (N=36)	CD1 wild type (N=345) Charles River
Study duration weeks		104	104
Number surviving		5	163
% surviving		0.14	0.47
two-sided chi-square test with Yates' correction gives a p-value of 5.51e-05
		H3.3K27M (N=36)	CD1 wild type (N=317) Charles River
Study duration weeks		78	78
Number surviving		17	212
% surviving		0.47	0.67
		H3.3K27M (N=23)	CD1 wild type (N=1,424) CiToxLAB
Study duration weeks		104	104
Died from cancer		13	555
% dead		0.57	0.39
Cancer	H3.3 K27M (N=15)		CD1 mice (N=1,424) CiToxLAB
Lymphoma	11 (52%)		267 (19%)
Sarcoma	0 (0%)		204 (14%)
Osteosarcoma	0 (0%)		7 (0.5%)
Carcinoma	10 (48%)		248 (18%)
Primary brain tumour	0 (0%)		0 (0%)
Total number of tumors	21		1394
Study duration weeks	104		104

## Sheet: Sheet2
	H3.3 K27M (N=15)	H3.3 K27M X P53 +/- (N=12)	Trp53+/-; Lang et al (N=21)	H3.3 K27M X P53 -/- (N=15)	Trp53-/-; Lang et al (N=19)
Lymphoma	11 (52%)	1 (8%)	8 (32%)	14 (74%)	14 (56%)
Sarcoma	0 (0%)	7 (54%)	14 (56%)	4 (21%)	10 (40%)
Osteosarcoma	0 (0%)	4 ( 31% of total)	6 (24% of total)	0 (0%)	0 (0%)
Carcinoma	10 (48%)	3 (23%)	3 (12%)	0 (0%)	1 (4%)
Lung carcinoma	6 (29% of total)	0 ( 0%)	n/a	0 (0%)	n/a
Primary brain tumour	0 (0%)	2 (15%)	n/a	1 (5%)	n/a
Total number of tumors	21	17	25	19	25

## Sheet: Sheet3
		H3.3K27M (N=29)	CD1 wild type (N=1,424) CiToxLAB
		104	104
		17	555
		0.59	0.39
