# Supplementary material for: Epigenetic activation of a RAS/MYC axis in H3.3K27M-driven cancer
Source: Nat Commun. 2020 Dec 4;11:6216. doi: 10.1038/s41467-020-19972-7 (PMC7718276; doi:10.1038/s41467-020-19972-7)
Supplement: Supplementary file 5 — Supplementary Data 3 [file 41467_2020_19972_MOESM5_ESM.xlsx]

## Sheet: Sheet1
Patient ID	Age	Sex	WES	RNA-seq	K27M status
DIPG6	7.17	M	-	-	H3.3K27M
DIPG8	5.83	F	-	Yes	H3.3K27M
DIPG14	-	-	-	Yes	H3.3K27M
DIPG25	2.35	F	-	Yes	H3.3K27M
DIPG26	3.9	F	-	Yes	H3.3K27M
DIPG27	6.59	M	-	Yes	H3.3K27M
DIPG28	7.75	M	-	Yes	H3.3K27M
DIPG30	3.9	M	-	Yes	H3.3K27M
DIPG57	7.58	F	-	Yes	H3.3K27M
DIPG58	14.19	F	-	Yes	H3.3K27M
DIPG60	11.82	M	-	Yes	H3.3K27M
DIPG61	8.06	M	-	Yes	H3.3K27M
DIPG61_Pons	8.06	M	-	Yes	H3.3K27M
DIPG63	4.14	F	Yes	Yes	H3.1K27M
DIPG64	6.86	F	Yes	-	H3.1K27M
DIPG65	1.86	M	Yes	-	H3.1K27M
DIPG66	7.56	M	Yes	Yes	H3.3K27M
DIPG67	6.37	M	Yes	Yes	H3.3K27M
DIPG71	2.18	F	Yes	Yes	H3.3K27M
DIPG78	4.66	F	Yes	-	H3.3K27M
DIPG79	-	M	Yes	-	H3.3K27M
DIPG82	14.21	F	Yes	-	H3.3K27M
DIPG85	-	-	Yes	-	H3.3K27M
DIPG86	12.17	M	Yes	-	H3.3K27M
DIPG87	8	M	Yes	-	H3.1K27M
DIPG88	6	F	Yes	Yes	H3.3K27M
DIPG89	-	M	Yes	Yes	H3.3K27M
DIPG90	-	M	Yes	-	H3.3K27M
DIPG91	12.83	F	Yes	-	H3.3K27M
DIPG92	4.76	F	-	Yes	H3.3K27M
DIPG95	8	M	-	Yes	H3.3K27M
DIPG96	8	M	-	Yes	H3.3K27M
DIPG97	-	-	-	Yes	H3.3K27M
DIPG98	19.62	M	-	Yes	H3.3K27M
DIPG100	8.8	M	Yes	Yes	H3.3K27M
DIPG102	2.29	M	Yes	-	H3.1K27M
DIPG103	5.11	M	-	Yes	H3.3K27M
DIPG105	4.28	M	Yes	Yes	H3.3K27M
DIPG106	10	F	Yes	-	H3.3K27M
DIPG107	12	-	Yes	Yes	H3.3K27M
DIPG108	6	F	Yes	Yes	H3.1K27M
