# Supplementary material for: Epigenetic activation of a RAS/MYC axis in H3.3K27M-driven cancer
Source: Nat Commun. 2020 Dec 4;11:6216. doi: 10.1038/s41467-020-19972-7 (PMC7718276; doi:10.1038/s41467-020-19972-7)
Supplement: Supplementary file 6 — Supplementary Data 4 [file 41467_2020_19972_MOESM6_ESM.xlsx]

## Sheet: RAS pathway genes
AKT1
AKT2
AKT3
ARAF
BRAF
EGFR
ERBB2
FGFR1
FGFR2
FGFR3
FOXO1
FOXO3
HRAS
KIT
KRAS
MAP2K1
MAP2K2
MAPK1
MAPK3
MET
MTOR
NF1
NRAS
PDGFRA
PDGFRB
PIK3CA
PIK3R1
PIK3R2
PTEN
RAF1
SPRY2
